# Supplementary material for: Bacterial Exposure at the Larval Stage Induced Sexual Immune Dimorphism and Priming in Adult Aedes aegypti Mosquitoes
Source: PLoS One. 2015 Jul 16;10(7):e0133240. doi: 10.1371/journal.pone.0133240 (PMC4504673; doi:10.1371/journal.pone.0133240)
Supplement: S1 Dataset — (XLSX) [file pone.0133240.s002.xlsx]

## Sheet: survival
Females					Males							Group	N	Female	Male	Control	female
survival	treatmente											Control	118	45	73	Control	female
1	LARVAS NO INMUNIZADAS-MOSQUITO COLI				1	LARVAS NO INMUNIZADAS-MOSQUITO COLI						not primed al larva	123	65	58	Control	female
1	LARVAS NO INMUNIZADAS-MOSQUITO COLI				1	LARVAS NO INMUNIZADAS-MOSQUITO COLI						primng at larva	139	80	59	Control	female
1	LARVAS NO INMUNIZADAS-MOSQUITO COLI				1	LARVAS NO INMUNIZADAS-MOSQUITO COLI										Control	female
1	LARVAS NO INMUNIZADAS-MOSQUITO COLI				1	LARVAS NO INMUNIZADAS-MOSQUITO COLI										Control	female
1	LARVAS NO INMUNIZADAS-MOSQUITO COLI				1	LARVAS NO INMUNIZADAS-MOSQUITO COLI										Control	female
1	LARVAS NO INMUNIZADAS-MOSQUITO COLI				2	LARVAS NO INMUNIZADAS-MOSQUITO COLI										Control	female
1	LARVAS NO INMUNIZADAS-MOSQUITO COLI				2	LARVAS NO INMUNIZADAS-MOSQUITO COLI										Control	female
2	LARVAS NO INMUNIZADAS-MOSQUITO COLI				2	LARVAS NO INMUNIZADAS-MOSQUITO COLI										Control	female
2	LARVAS NO INMUNIZADAS-MOSQUITO COLI				2	LARVAS NO INMUNIZADAS-MOSQUITO COLI										Control	female
3	LARVAS NO INMUNIZADAS-MOSQUITO COLI				3	LARVAS NO INMUNIZADAS-MOSQUITO COLI										Control	female
3	LARVAS NO INMUNIZADAS-MOSQUITO COLI				4	LARVAS NO INMUNIZADAS-MOSQUITO COLI										Control	female
3	LARVAS NO INMUNIZADAS-MOSQUITO COLI				4	LARVAS NO INMUNIZADAS-MOSQUITO COLI										Control	female
3	LARVAS NO INMUNIZADAS-MOSQUITO COLI				4	LARVAS NO INMUNIZADAS-MOSQUITO COLI										Control	female
4	LARVAS NO INMUNIZADAS-MOSQUITO COLI				4	LARVAS NO INMUNIZADAS-MOSQUITO COLI										Control	female
5	LARVAS NO INMUNIZADAS-MOSQUITO COLI				4	LARVAS NO INMUNIZADAS-MOSQUITO COLI										Control	female
5	LARVAS NO INMUNIZADAS-MOSQUITO COLI				4	LARVAS NO INMUNIZADAS-MOSQUITO COLI										Control	female
5	LARVAS NO INMUNIZADAS-MOSQUITO COLI				4	LARVAS NO INMUNIZADAS-MOSQUITO COLI										Control	female
5	LARVAS NO INMUNIZADAS-MOSQUITO COLI				5	LARVAS NO INMUNIZADAS-MOSQUITO COLI										Control	female
5	LARVAS NO INMUNIZADAS-MOSQUITO COLI				5	LARVAS NO INMUNIZADAS-MOSQUITO COLI										Control	female
5	LARVAS NO INMUNIZADAS-MOSQUITO COLI				6	LARVAS NO INMUNIZADAS-MOSQUITO COLI										Control	female
5	LARVAS NO INMUNIZADAS-MOSQUITO COLI				6	LARVAS NO INMUNIZADAS-MOSQUITO COLI										Control	female
6	LARVAS NO INMUNIZADAS-MOSQUITO COLI				6	LARVAS NO INMUNIZADAS-MOSQUITO COLI										Control	female
6	LARVAS NO INMUNIZADAS-MOSQUITO COLI				7	LARVAS NO INMUNIZADAS-MOSQUITO COLI										Control	female
6	LARVAS NO INMUNIZADAS-MOSQUITO COLI				7	LARVAS NO INMUNIZADAS-MOSQUITO COLI										Control	female
6	LARVAS NO INMUNIZADAS-MOSQUITO COLI				8	LARVAS NO INMUNIZADAS-MOSQUITO COLI										Control	female
6	LARVAS NO INMUNIZADAS-MOSQUITO COLI				9	LARVAS NO INMUNIZADAS-MOSQUITO COLI										Control	female
9	LARVAS NO INMUNIZADAS-MOSQUITO COLI				10	LARVAS NO INMUNIZADAS-MOSQUITO COLI										Control	female
9	LARVAS NO INMUNIZADAS-MOSQUITO COLI				11	LARVAS NO INMUNIZADAS-MOSQUITO COLI										Control	female
10	LARVAS NO INMUNIZADAS-MOSQUITO COLI				11	LARVAS NO INMUNIZADAS-MOSQUITO COLI										Control	female
10	LARVAS NO INMUNIZADAS-MOSQUITO COLI				11	LARVAS NO INMUNIZADAS-MOSQUITO COLI										Control	female
11	LARVAS NO INMUNIZADAS-MOSQUITO COLI				11	LARVAS NO INMUNIZADAS-MOSQUITO COLI										Control	female
11	LARVAS NO INMUNIZADAS-MOSQUITO COLI				12	LARVAS NO INMUNIZADAS-MOSQUITO COLI										Control	female
12	LARVAS NO INMUNIZADAS-MOSQUITO COLI				12	LARVAS NO INMUNIZADAS-MOSQUITO COLI										Control	female
13	LARVAS NO INMUNIZADAS-MOSQUITO COLI				12	LARVAS NO INMUNIZADAS-MOSQUITO COLI										Control	female
14	LARVAS NO INMUNIZADAS-MOSQUITO COLI				13	LARVAS NO INMUNIZADAS-MOSQUITO COLI										Control	female										Column 1 By Column 2
14	LARVAS NO INMUNIZADAS-MOSQUITO COLI				13	LARVAS NO INMUNIZADAS-MOSQUITO COLI										Control	female
14	LARVAS NO INMUNIZADAS-MOSQUITO COLI				13	LARVAS NO INMUNIZADAS-MOSQUITO COLI										Control	female					Source	DF	#NAME?	RSquare (U)
16	LARVAS NO INMUNIZADAS-MOSQUITO COLI				14	LARVAS NO INMUNIZADAS-MOSQUITO COLI										Control	female					Model	1	0.29267	0.0016		Count,Total %,Col %,Row %	female	male
16	LARVAS NO INMUNIZADAS-MOSQUITO COLI				14	LARVAS NO INMUNIZADAS-MOSQUITO COLI										Control	female					Error	260	179.813			notprim	65,24.81,44.83,52.85	58,22.14,49.57,47.15	123,46.95
17	LARVAS NO INMUNIZADAS-MOSQUITO COLI				14	LARVAS NO INMUNIZADAS-MOSQUITO COLI										Control	female					C. Total	261	180.106			prim	80,30.53,55.17,57.55	59,22.52,50.43,42.45	139,53.05
18	LARVAS NO INMUNIZADAS-MOSQUITO COLI				14	LARVAS NO INMUNIZADAS-MOSQUITO COLI										Control	female					N	262					145,55.34	117,44.66	262
18	LARVAS NO INMUNIZADAS-MOSQUITO COLI				14	LARVAS NO INMUNIZADAS-MOSQUITO COLI										Control	female
19	LARVAS NO INMUNIZADAS-MOSQUITO COLI				14	LARVAS NO INMUNIZADAS-MOSQUITO COLI										Control	female
19	LARVAS NO INMUNIZADAS-MOSQUITO COLI				14	LARVAS NO INMUNIZADAS-MOSQUITO COLI										Control	male
19	LARVAS NO INMUNIZADAS-MOSQUITO COLI				14	LARVAS NO INMUNIZADAS-MOSQUITO COLI										Control	male					Test	ChiSquare	Prob>ChiSq
23	LARVAS NO INMUNIZADAS-MOSQUITO COLI				16	LARVAS NO INMUNIZADAS-MOSQUITO COLI										Control	male					Likelihood Ratio	0.585	0.4442
23	LARVAS NO INMUNIZADAS-MOSQUITO COLI				16	LARVAS NO INMUNIZADAS-MOSQUITO COLI										Control	male					Pearson	0.585	0.4442
23	LARVAS NO INMUNIZADAS-MOSQUITO COLI				16	LARVAS NO INMUNIZADAS-MOSQUITO COLI										Control	male
23	LARVAS NO INMUNIZADAS-MOSQUITO COLI				16	LARVAS NO INMUNIZADAS-MOSQUITO COLI										Control	male
23	LARVAS NO INMUNIZADAS-MOSQUITO COLI				17	LARVAS NO INMUNIZADAS-MOSQUITO COLI										Control	male
23	LARVAS NO INMUNIZADAS-MOSQUITO COLI				18	LARVAS NO INMUNIZADAS-MOSQUITO COLI										Control	male					Fisher's Exact Test	Prob	Alternative Hypothesis
23	LARVAS NO INMUNIZADAS-MOSQUITO COLI				18	LARVAS NO INMUNIZADAS-MOSQUITO COLI										Control	male					Left	0.2609	Prob(Column 2=male) is greater for Column 1=notprim than prim
24	LARVAS NO INMUNIZADAS-MOSQUITO COLI				18	LARVAS NO INMUNIZADAS-MOSQUITO COLI										Control	male					Right	0.8132	Prob(Column 2=male) is greater for Column 1=prim than notprim
25	LARVAS NO INMUNIZADAS-MOSQUITO COLI				20	LARVAS NO INMUNIZADAS-MOSQUITO COLI										Control	male					2-Tail	0.4576	Prob(Column 2=male) is different across Column 1
26	LARVAS NO INMUNIZADAS-MOSQUITO COLI				23	LARVAS NO INMUNIZADAS-MOSQUITO COLI										Control	male
26	LARVAS NO INMUNIZADAS-MOSQUITO COLI				23	LARVAS NO INMUNIZADAS-MOSQUITO COLI										Control	male
29	LARVAS NO INMUNIZADAS-MOSQUITO COLI				24	LARVAS NO INMUNIZADAS-MOSQUITO COLI										Control	male
29	LARVAS NO INMUNIZADAS-MOSQUITO COLI				29	LARVAS NO INMUNIZADAS-MOSQUITO COLI										Control	male
29	LARVAS NO INMUNIZADAS-MOSQUITO COLI				2	LARVAS INMUNIZADAS-MOSQUITOS COLI										Control	male
30	LARVAS NO INMUNIZADAS-MOSQUITO COLI				3	LARVAS INMUNIZADAS-MOSQUITOS COLI										Control	male
30	LARVAS NO INMUNIZADAS-MOSQUITO COLI				4	LARVAS INMUNIZADAS-MOSQUITOS COLI										Control	male
31	LARVAS NO INMUNIZADAS-MOSQUITO COLI				5	LARVAS INMUNIZADAS-MOSQUITOS COLI										Control	male
31	LARVAS NO INMUNIZADAS-MOSQUITO COLI				5	LARVAS INMUNIZADAS-MOSQUITOS COLI										Control	male
32	LARVAS NO INMUNIZADAS-MOSQUITO COLI				5	LARVAS INMUNIZADAS-MOSQUITOS COLI										Control	male
32	LARVAS NO INMUNIZADAS-MOSQUITO COLI				7	LARVAS INMUNIZADAS-MOSQUITOS COLI										Control	male
1	LARVAS INMUNIZADAS-MOSQUITOS COLI				9	LARVAS INMUNIZADAS-MOSQUITOS COLI										Control	male
1	LARVAS INMUNIZADAS-MOSQUITOS COLI				11	LARVAS INMUNIZADAS-MOSQUITOS COLI										Control	male
1	LARVAS INMUNIZADAS-MOSQUITOS COLI				11	LARVAS INMUNIZADAS-MOSQUITOS COLI										Control	male
1	LARVAS INMUNIZADAS-MOSQUITOS COLI				11	LARVAS INMUNIZADAS-MOSQUITOS COLI										Control	male
1	LARVAS INMUNIZADAS-MOSQUITOS COLI				11	LARVAS INMUNIZADAS-MOSQUITOS COLI										Control	male
2	LARVAS INMUNIZADAS-MOSQUITOS COLI				11	LARVAS INMUNIZADAS-MOSQUITOS COLI										Control	male
2	LARVAS INMUNIZADAS-MOSQUITOS COLI				11	LARVAS INMUNIZADAS-MOSQUITOS COLI										Control	male
2	LARVAS INMUNIZADAS-MOSQUITOS COLI				11	LARVAS INMUNIZADAS-MOSQUITOS COLI										Control	male
2	LARVAS INMUNIZADAS-MOSQUITOS COLI				12	LARVAS INMUNIZADAS-MOSQUITOS COLI										Control	male
2	LARVAS INMUNIZADAS-MOSQUITOS COLI				12	LARVAS INMUNIZADAS-MOSQUITOS COLI										Control	male
2	LARVAS INMUNIZADAS-MOSQUITOS COLI				12	LARVAS INMUNIZADAS-MOSQUITOS COLI										Control	male
3	LARVAS INMUNIZADAS-MOSQUITOS COLI				13	LARVAS INMUNIZADAS-MOSQUITOS COLI										Control	male
3	LARVAS INMUNIZADAS-MOSQUITOS COLI				13	LARVAS INMUNIZADAS-MOSQUITOS COLI										Control	male
3	LARVAS INMUNIZADAS-MOSQUITOS COLI				13	LARVAS INMUNIZADAS-MOSQUITOS COLI										Control	male
3	LARVAS INMUNIZADAS-MOSQUITOS COLI				14	LARVAS INMUNIZADAS-MOSQUITOS COLI										Control	male
4	LARVAS INMUNIZADAS-MOSQUITOS COLI				14	LARVAS INMUNIZADAS-MOSQUITOS COLI										Control	male
4	LARVAS INMUNIZADAS-MOSQUITOS COLI				16	LARVAS INMUNIZADAS-MOSQUITOS COLI										Control	male
4	LARVAS INMUNIZADAS-MOSQUITOS COLI				17	LARVAS INMUNIZADAS-MOSQUITOS COLI										Control	male
4	LARVAS INMUNIZADAS-MOSQUITOS COLI				18	LARVAS INMUNIZADAS-MOSQUITOS COLI										Control	male
5	LARVAS INMUNIZADAS-MOSQUITOS COLI				18	LARVAS INMUNIZADAS-MOSQUITOS COLI										Control	male
6	LARVAS INMUNIZADAS-MOSQUITOS COLI				18	LARVAS INMUNIZADAS-MOSQUITOS COLI										Control	male
6	LARVAS INMUNIZADAS-MOSQUITOS COLI				18	LARVAS INMUNIZADAS-MOSQUITOS COLI										Control	male
6	LARVAS INMUNIZADAS-MOSQUITOS COLI				18	LARVAS INMUNIZADAS-MOSQUITOS COLI										Control	male
6	LARVAS INMUNIZADAS-MOSQUITOS COLI				19	LARVAS INMUNIZADAS-MOSQUITOS COLI										Control	male
6	LARVAS INMUNIZADAS-MOSQUITOS COLI				19	LARVAS INMUNIZADAS-MOSQUITOS COLI										Control	male
9	LARVAS INMUNIZADAS-MOSQUITOS COLI				20	LARVAS INMUNIZADAS-MOSQUITOS COLI										Control	male
10	LARVAS INMUNIZADAS-MOSQUITOS COLI				23	LARVAS INMUNIZADAS-MOSQUITOS COLI										Control	male
11	LARVAS INMUNIZADAS-MOSQUITOS COLI				23	LARVAS INMUNIZADAS-MOSQUITOS COLI										Control	male
11	LARVAS INMUNIZADAS-MOSQUITOS COLI				23	LARVAS INMUNIZADAS-MOSQUITOS COLI										Control	male
11	LARVAS INMUNIZADAS-MOSQUITOS COLI				23	LARVAS INMUNIZADAS-MOSQUITOS COLI										Control	male
11	LARVAS INMUNIZADAS-MOSQUITOS COLI				23	LARVAS INMUNIZADAS-MOSQUITOS COLI										Control	male
11	LARVAS INMUNIZADAS-MOSQUITOS COLI				23	LARVAS INMUNIZADAS-MOSQUITOS COLI										Control	male
11	LARVAS INMUNIZADAS-MOSQUITOS COLI				23	LARVAS INMUNIZADAS-MOSQUITOS COLI										Control	male
11	LARVAS INMUNIZADAS-MOSQUITOS COLI				23	LARVAS INMUNIZADAS-MOSQUITOS COLI										Control	male
12	LARVAS INMUNIZADAS-MOSQUITOS COLI				23	LARVAS INMUNIZADAS-MOSQUITOS COLI										Control	male
12	LARVAS INMUNIZADAS-MOSQUITOS COLI				23	LARVAS INMUNIZADAS-MOSQUITOS COLI										Control	male
12	LARVAS INMUNIZADAS-MOSQUITOS COLI				23	LARVAS INMUNIZADAS-MOSQUITOS COLI										Control	male
14	LARVAS INMUNIZADAS-MOSQUITOS COLI				23	LARVAS INMUNIZADAS-MOSQUITOS COLI										Control	male
14	LARVAS INMUNIZADAS-MOSQUITOS COLI				23	LARVAS INMUNIZADAS-MOSQUITOS COLI										Control	male
14	LARVAS INMUNIZADAS-MOSQUITOS COLI				23	LARVAS INMUNIZADAS-MOSQUITOS COLI										Control	male
18	LARVAS INMUNIZADAS-MOSQUITOS COLI				23	LARVAS INMUNIZADAS-MOSQUITOS COLI										Control	male
20	LARVAS INMUNIZADAS-MOSQUITOS COLI				23	LARVAS INMUNIZADAS-MOSQUITOS COLI										Control	male
23	LARVAS INMUNIZADAS-MOSQUITOS COLI				23	LARVAS INMUNIZADAS-MOSQUITOS COLI										Control	male
23	LARVAS INMUNIZADAS-MOSQUITOS COLI				23	LARVAS INMUNIZADAS-MOSQUITOS COLI										Control	male
23	LARVAS INMUNIZADAS-MOSQUITOS COLI				23	LARVAS INMUNIZADAS-MOSQUITOS COLI										Control	male
23	LARVAS INMUNIZADAS-MOSQUITOS COLI				23	LARVAS INMUNIZADAS-MOSQUITOS COLI										Control	male
23	LARVAS INMUNIZADAS-MOSQUITOS COLI				23	LARVAS INMUNIZADAS-MOSQUITOS COLI										Control	male
23	LARVAS INMUNIZADAS-MOSQUITOS COLI				24	LARVAS INMUNIZADAS-MOSQUITOS COLI										Control	male
23	LARVAS INMUNIZADAS-MOSQUITOS COLI				29	LARVAS INMUNIZADAS-MOSQUITOS COLI										Control	male
23	LARVAS INMUNIZADAS-MOSQUITOS COLI				29	LARVAS INMUNIZADAS-MOSQUITOS COLI										Control	male
24	LARVAS INMUNIZADAS-MOSQUITOS COLI				30	LARVAS INMUNIZADAS-MOSQUITOS COLI										Control	male
25	LARVAS INMUNIZADAS-MOSQUITOS COLI				30	LARVAS INMUNIZADAS-MOSQUITOS COLI										notprim	female
26	LARVAS INMUNIZADAS-MOSQUITOS COLI				1	LARVAS C-MOSQUITOS C										notprim	female
27	LARVAS INMUNIZADAS-MOSQUITOS COLI				1	LARVAS C-MOSQUITOS C										notprim	female
29	LARVAS INMUNIZADAS-MOSQUITOS COLI				4	LARVAS C-MOSQUITOS C										notprim	female
29	LARVAS INMUNIZADAS-MOSQUITOS COLI				5	LARVAS C-MOSQUITOS C										notprim	female
29	LARVAS INMUNIZADAS-MOSQUITOS COLI				6	LARVAS C-MOSQUITOS C										notprim	female
29	LARVAS INMUNIZADAS-MOSQUITOS COLI				6	LARVAS C-MOSQUITOS C										notprim	female
29	LARVAS INMUNIZADAS-MOSQUITOS COLI				6	LARVAS C-MOSQUITOS C										notprim	female
30	LARVAS INMUNIZADAS-MOSQUITOS COLI				6	LARVAS C-MOSQUITOS C										notprim	female
30	LARVAS INMUNIZADAS-MOSQUITOS COLI				6	LARVAS C-MOSQUITOS C										notprim	female
30	LARVAS INMUNIZADAS-MOSQUITOS COLI				6	LARVAS C-MOSQUITOS C										notprim	female
30	LARVAS INMUNIZADAS-MOSQUITOS COLI				6	LARVAS C-MOSQUITOS C										notprim	female
30	LARVAS INMUNIZADAS-MOSQUITOS COLI				6	LARVAS C-MOSQUITOS C										notprim	female
30	LARVAS INMUNIZADAS-MOSQUITOS COLI				6	LARVAS C-MOSQUITOS C										notprim	female
30	LARVAS INMUNIZADAS-MOSQUITOS COLI				6	LARVAS C-MOSQUITOS C										notprim	female
30	LARVAS INMUNIZADAS-MOSQUITOS COLI				6	LARVAS C-MOSQUITOS C										notprim	female
31	LARVAS INMUNIZADAS-MOSQUITOS COLI				6	LARVAS C-MOSQUITOS C										notprim	female
31	LARVAS INMUNIZADAS-MOSQUITOS COLI				6	LARVAS C-MOSQUITOS C										notprim	female
31	LARVAS INMUNIZADAS-MOSQUITOS COLI				6	LARVAS C-MOSQUITOS C										notprim	female
31	LARVAS INMUNIZADAS-MOSQUITOS COLI				6	LARVAS C-MOSQUITOS C										notprim	female
31	LARVAS INMUNIZADAS-MOSQUITOS COLI				6	LARVAS C-MOSQUITOS C										notprim	female
31	LARVAS INMUNIZADAS-MOSQUITOS COLI				6	LARVAS C-MOSQUITOS C										notprim	female
32	LARVAS INMUNIZADAS-MOSQUITOS COLI				6	LARVAS C-MOSQUITOS C										notprim	female
32	LARVAS INMUNIZADAS-MOSQUITOS COLI				6	LARVAS C-MOSQUITOS C										notprim	female
32	LARVAS INMUNIZADAS-MOSQUITOS COLI				6	LARVAS C-MOSQUITOS C										notprim	female
33	LARVAS INMUNIZADAS-MOSQUITOS COLI				7	LARVAS C-MOSQUITOS C										notprim	female
33	LARVAS INMUNIZADAS-MOSQUITOS COLI				8	LARVAS C-MOSQUITOS C										notprim	female
33	LARVAS INMUNIZADAS-MOSQUITOS COLI				8	LARVAS C-MOSQUITOS C										notprim	female
33	LARVAS INMUNIZADAS-MOSQUITOS COLI				8	LARVAS C-MOSQUITOS C										notprim	female
8	LARVAS C-MOSQUITOS C				9	LARVAS C-MOSQUITOS C										notprim	female
8	LARVAS C-MOSQUITOS C				10	LARVAS C-MOSQUITOS C										notprim	female
9	LARVAS C-MOSQUITOS C				11	LARVAS C-MOSQUITOS C										notprim	female
9	LARVAS C-MOSQUITOS C				11	LARVAS C-MOSQUITOS C										notprim	female
9	LARVAS C-MOSQUITOS C				11	LARVAS C-MOSQUITOS C										notprim	female
10	LARVAS C-MOSQUITOS C				11	LARVAS C-MOSQUITOS C										notprim	female
11	LARVAS C-MOSQUITOS C				11	LARVAS C-MOSQUITOS C										notprim	female
11	LARVAS C-MOSQUITOS C				11	LARVAS C-MOSQUITOS C										notprim	female
11	LARVAS C-MOSQUITOS C				11	LARVAS C-MOSQUITOS C										notprim	female
11	LARVAS C-MOSQUITOS C				11	LARVAS C-MOSQUITOS C										notprim	female
11	LARVAS C-MOSQUITOS C				11	LARVAS C-MOSQUITOS C										notprim	female
11	LARVAS C-MOSQUITOS C				11	LARVAS C-MOSQUITOS C										notprim	female
11	LARVAS C-MOSQUITOS C				11	LARVAS C-MOSQUITOS C										notprim	female
11	LARVAS C-MOSQUITOS C				11	LARVAS C-MOSQUITOS C										notprim	female
11	LARVAS C-MOSQUITOS C				11	LARVAS C-MOSQUITOS C										notprim	female
11	LARVAS C-MOSQUITOS C				11	LARVAS C-MOSQUITOS C										notprim	female
12	LARVAS C-MOSQUITOS C				11	LARVAS C-MOSQUITOS C										notprim	female
12	LARVAS C-MOSQUITOS C				11	LARVAS C-MOSQUITOS C										notprim	female
12	LARVAS C-MOSQUITOS C				11	LARVAS C-MOSQUITOS C										notprim	female
12	LARVAS C-MOSQUITOS C				11	LARVAS C-MOSQUITOS C										notprim	female
12	LARVAS C-MOSQUITOS C				12	LARVAS C-MOSQUITOS C										notprim	female
12	LARVAS C-MOSQUITOS C				12	LARVAS C-MOSQUITOS C										notprim	female
12	LARVAS C-MOSQUITOS C				12	LARVAS C-MOSQUITOS C										notprim	female
13	LARVAS C-MOSQUITOS C				12	LARVAS C-MOSQUITOS C										notprim	female
13	LARVAS C-MOSQUITOS C				12	LARVAS C-MOSQUITOS C										notprim	female
13	LARVAS C-MOSQUITOS C				13	LARVAS C-MOSQUITOS C										notprim	female
13	LARVAS C-MOSQUITOS C				13	LARVAS C-MOSQUITOS C										notprim	female
14	LARVAS C-MOSQUITOS C				13	LARVAS C-MOSQUITOS C										notprim	female
14	LARVAS C-MOSQUITOS C				13	LARVAS C-MOSQUITOS C										notprim	female
14	LARVAS C-MOSQUITOS C				13	LARVAS C-MOSQUITOS C										notprim	female
14	LARVAS C-MOSQUITOS C				13	LARVAS C-MOSQUITOS C										notprim	female
14	LARVAS C-MOSQUITOS C				13	LARVAS C-MOSQUITOS C										notprim	female
14	LARVAS C-MOSQUITOS C				13	LARVAS C-MOSQUITOS C										notprim	female
14	LARVAS C-MOSQUITOS C				13	LARVAS C-MOSQUITOS C										notprim	female
14	LARVAS C-MOSQUITOS C				13	LARVAS C-MOSQUITOS C										notprim	female
14	LARVAS C-MOSQUITOS C				13	LARVAS C-MOSQUITOS C										notprim	female
15	LARVAS C-MOSQUITOS C				13	LARVAS C-MOSQUITOS C										notprim	male
15	LARVAS C-MOSQUITOS C				14	LARVAS C-MOSQUITOS C										notprim	male
16	LARVAS C-MOSQUITOS C				14	LARVAS C-MOSQUITOS C										notprim	male
26	LARVAS C-MOSQUITOS C				14	LARVAS C-MOSQUITOS C										notprim	male
30	LARVAS C-MOSQUITOS C				15	LARVAS C-MOSQUITOS C										notprim	male
30	LARVAS C-MOSQUITOS C				15	LARVAS C-MOSQUITOS C										notprim	male
31	LARVAS C-MOSQUITOS C				15	LARVAS C-MOSQUITOS C										notprim	male
31	LARVAS C-MOSQUITOS C				15	LARVAS C-MOSQUITOS C										notprim	male
31	LARVAS C-MOSQUITOS C				29	LARVAS C-MOSQUITOS C										notprim	male
																notprim	male
																notprim	male
																notprim	male
																notprim	male
																notprim	male
																notprim	male
																notprim	male
																notprim	male
	MACHOS															notprim	male
																notprim	male
																notprim	male
																notprim	male
	Summary															notprim	male
																notprim	male
	Group	N Failed	N Censored	Mean		Std Error										notprim	male
	LARVAS C-MOSQUITOS C	73	0	9.94521		0.48174										notprim	male
	LARVAS INMUNIZADAS-MOSQUITOS COLI	59	0	17.3898		0.94006										notprim	male
	LARVAS NO INMUNIZADAS-MOSQUITO COLI	58	0	10.3103		0.89165										notprim	male
	Combined	190	0	12.3684		0.50158										notprim	male
																notprim	male
																notprim	male
																notprim	male
																notprim	male
	Quantiles															notprim	male
																notprim	male
	Group	Median Time	Lower95%	Upper95%	25% Failures	75% Failures										notprim	male
	LARVAS C-MOSQUITOS C	11	8	11	6	13										notprim	male
	LARVAS INMUNIZADAS-MOSQUITOS COLI	18	14	23	11	23										notprim	male
	LARVAS NO INMUNIZADAS-MOSQUITO COLI	11	6	13	4	14										notprim	male
	Combined	12	11	13	6	16										notprim	male
																notprim	male
																notprim	male
																notprim	male
																notprim	male
	Tests Between Groups															notprim	male
																notprim	male
	Test	ChiSquare	DF	Prob>ChiSq												notprim	male
	Log-Rank	48.0181	2	<.0001												notprim	male
	Wilcoxon	34.5688	2	<.0001												notprim	male
																notprim	male
																notprim	male
																notprim	male
																notprim	male
																notprim	male
																notprim	male
																notprim	male
hembras																notprim	male
																notprim	male
																notprim	male
																prim	female
																prim	female
																prim	female
																prim	female
																prim	female
																prim	female
																prim	female
																prim	female
																prim	female
																prim	female
																prim	female
																prim	female
																prim	female
																prim	female
																prim	female
																prim	female
																prim	female
																prim	female
																prim	female
																prim	female
																prim	female
																prim	female
																prim	female
																prim	female
Summary																prim	female
																prim	female
Group	N Failed	N Censored	Mean		Std Error									control		prim	female
LARVAS C-MOSQUITOS C	45	0	14.4444		0.95482											prim	female
LARVAS INMUNIZADAS-MOSQUITOS COLI	80	0	17.2125		1.30974											prim	female
LARVAS NO INMUNIZADAS-MOSQUITO COLI	65	0	13.7846		1.265											prim	female
Combined	190	0	15.3842		0.74212											prim	female
																prim	female
																prim	female
																prim	female
																prim	female
Quantiles																prim	female
																prim	female
Group	Median Time	Lower95%	Upper95%	25% Failures	75% Failures											prim	female
LARVAS C-MOSQUITOS C	12	11	14	11	14											prim	female
LARVAS INMUNIZADAS-MOSQUITOS COLI	18	11	23	5	30											prim	female
LARVAS NO INMUNIZADAS-MOSQUITO COLI	12	6	18	5	23											prim	female
Combined	13	11	14	6	24											prim	female
																prim	female
																prim	female
																prim	female
																prim	female
Tests Between Groups																prim	female
																prim	female
Test	ChiSquare	DF	Prob>ChiSq													prim	female
Log-Rank	7.9046	2	0.0192													prim	female
Wilcoxon	3.416	2	0.1812													prim	female
																prim	female
																prim	female
																prim	female
																prim	female
																prim	female
																prim	female
																prim	female
																prim	female
																prim	female
																prim	female
																prim	female
																prim	female
																prim	female
																prim	female
																prim	female
																prim	female
																prim	female
																prim	female
																prim	female
																prim	female
																prim	female
																prim	female
																prim	female
																prim	female
																prim	female
																prim	female
																prim	female
																prim	female
																prim	female
																prim	male
																prim	male
																prim	male
																prim	male
																prim	male
																prim	male
																prim	male
																prim	male
																prim	male
																prim	male
																prim	male
																prim	male
																prim	male
																prim	male
																prim	male
																prim	male
																prim	male
																prim	male
																prim	male
																prim	male
																prim	male
																prim	male
																prim	male
																prim	male
																prim	male
																prim	male
																prim	male
																prim	male
																prim	male
																prim	male
																prim	male
																prim	male
																prim	male
																prim	male
																prim	male
																prim	male
																prim	male
																prim	male
																prim	male
																prim	male
																prim	male
																prim	male
																prim	male
																prim	male
																prim	male
																prim	male
																prim	male
																prim	male
																prim	male
Tests Between Groups																prim	male
																prim	male
Test	ChiSquare	DF	Prob>ChiSq													prim	male
Log-Rank	33.7591	3	<.0001													prim	male
																prim	male
																prim	male
																prim	male
																prim	male
																prim	male
																prim	male
	Test	ChiSquare	DF	Prob>ChiSq
	Log-Rank	4.0943	1	0.043
	Test	ChiSquare	DF	Prob>ChiSq
	Log-Rank	8.2793	1	0.004
		Test	ChiSquare	DF	Prob>ChiSq
		Log-Rank	16.3896	1	<.0001

## Sheet: PO
			C	Female	0.0130952
			C	Female	0.0238452
			C	Female	0.0096429
			C	Female	0.029369			PO	SS	gl	MS	F	p
			C	Female	0.0220357			Intercept	0.291665	1	0.291665	1852.35	0
			C	Female	0.0183095			TRAT	0.0500272	5	0.0100054	63.5439	0
			C	Female	0.037617			SEX	0.0123938	1	0.0123938	78.7121	1.11022e-16
			C	Female	0.0685474			TRAT*SEX	0.00119122	5	0.000238244	1.51307	0.186097
			C	Female	0.0386189			Error	0.0401516	255	0.000157457
			C	Female	0.0594331
			C	Female	0.0625617					TRAT	C	C	NOT PRIMED	NOT PRIMED	PRIMING	PRIMING	CTime2	CTime2	NOT PRIMED-CHALLENGE	NOT PRIMED-CHALLENGE	PRIMING-CHALLENGE	PRIMING-CHALLENGE
			C	Female	0.0537474					SEX	Female	Male	Female	Male	Female	Male	Female	Male	Female	Male	Female	Male
			C	Female	0.0773617				TRAT	SEX	{1} .03940	{2} .05532	{3} .04253	{4} .05682	{5} .04130	{6} .04984	{7} .02617	{8} .03477	{9} .00487	{10} .02140	{11} .00820	{12} .02868
			C	Female	0.037376			1	C	Female		0.0088655	0.999866	0.00169207	1	0.332769	0.0517013	0.994234	1.75547e-05	0.00817724	1.75547e-05	0.407576
			C	Male	0.056333			2	C	Male	0.0088655		0.0211844	1	0.0176949	0.928923	1.75547e-05	1.79076e-05	1.75547e-05	1.75547e-05	1.75547e-05	1.75549e-05
			C	Male	0.0656786			3	NOT PRIMED	Female	0.999866	0.0211844		0.00332729	1	0.652236	0.000134497	0.561469	1.75547e-05	5.04592e-05	1.75547e-05	0.0205352
			C	Male	0.0533452			4	NOT PRIMED	Male	0.00169207	1	0.00332729		0.00319642	0.689489	1.75547e-05	1.75631e-05	1.75547e-05	1.75547e-05	1.75547e-05	1.75547e-05
			C	Male	0.0585357			5	PRIMING	Female	1	0.0176949	1	0.00319642		0.534865	0.0030671	0.870089	1.75547e-05	0.0005364	1.75547e-05	0.103222
			C	Male	0.0502381			6	PRIMING	Male	0.332769	0.928923	0.652236	0.689489	0.534865		1.75547e-05	0.000911385	1.75547e-05	1.75549e-05	1.75547e-05	1.95859e-05
			C	Male	0.0384167			7	CTime2	Female	0.0517013	1.75547e-05	0.000134497	1.75547e-05	0.0030671	1.75547e-05		0.30358	1.75581e-05	0.990897	7.97746e-05	0.999951
			C	Male	0.0582857			8	CTime2	Male	0.994234	1.79076e-05	0.561469	1.75631e-05	0.870089	0.000911385	0.30358		1.75547e-05	0.0588711	1.75547e-05	0.915244
			C	Male	0.044369			9	NOT PRIMED-CHALLENGE	Female	1.75547e-05	1.75547e-05	1.75547e-05	1.75547e-05	1.75547e-05	1.75547e-05	1.75581e-05	1.75547e-05		0.00333074	0.999211	1.75673e-05
			C	Male	0.0490952			10	NOT PRIMED-CHALLENGE	Male	0.00817724	1.75547e-05	5.04592e-05	1.75547e-05	0.0005364	1.75549e-05	0.990897	0.0588711	0.00333074		0.112059	0.899393
			C	Male	0.0427619			11	PRIMING-CHALLENGE	Female	1.75547e-05	1.75547e-05	1.75547e-05	1.75547e-05	1.75547e-05	1.75547e-05	7.97746e-05	1.75547e-05	0.999211	0.112059		5.91844e-05
			C	Male	0.0370595			12	PRIMING-CHALLENGE	Male	0.407576	1.75549e-05	0.0205352	1.75547e-05	0.103222	1.95859e-05	0.999951	0.915244	1.75673e-05	0.899393	5.91844e-05
			C	Male	0.0652474
			C	Male	0.064176
			C	Male	0.0588474
			C	Male	0.0666189
			C	Male	0.0536046
			C	Male	0.0569903
			C	Male	0.0600474
			C	Male	0.0813903
			C	Male	0.0475331
			C	Male	0.0496046
			C	Male	0.0491331
			C	Male	0.067476
			C	Male	0.052876
			NOT PRIMED	Female	0.0048333
			NOT PRIMED	Female	0.054642
			NOT PRIMED	Female	0.0330119
			NOT PRIMED	Female	0.0555476
			NOT PRIMED	Female	0.0214524
			NOT PRIMED	Female	0.0294405
			NOT PRIMED	Female	0.0240595
			NOT PRIMED	Female	0.0412262
			NOT PRIMED	Female	0.0495714
			NOT PRIMED	Female	0.0203214
			NOT PRIMED	Female	0.0588046
			NOT PRIMED	Female	0.062176
			NOT PRIMED	Female	0.0583617
			NOT PRIMED	Female	0.05891
			NOT PRIMED	Female	0.048076
			NOT PRIMED	Female	0.0303331
			NOT PRIMED	Female	0.0509474
			NOT PRIMED	Female	0.0500474
			NOT PRIMED	Female	0.059276
			NOT PRIMED	Female	0.041376
			NOT PRIMED	Female	0.0403474
			NOT PRIMED	Female	0.0547331
			NOT PRIMED	Female	0.0442331
			NOT PRIMED	Female	0.0289474
			NOT PRIMED	Male	0.0599524
			NOT PRIMED	Male	0.0542262
			NOT PRIMED	Male	0.0714405
			NOT PRIMED	Male	0.0599286
			NOT PRIMED	Male	0.059119
			NOT PRIMED	Male	0.059631
			NOT PRIMED	Male	0.0627262
			NOT PRIMED	Male	0.0509405
			NOT PRIMED	Male	0.061631
			NOT PRIMED	Male	0.0566905
			NOT PRIMED	Male	0.0500595
			NOT PRIMED	Male	0.0644762
			NOT PRIMED	Male	0.0374881
			NOT PRIMED	Male	0.0493046
			NOT PRIMED	Male	0.0649903
			NOT PRIMED	Male	0.0670189
			NOT PRIMED	Male	0.0615903
			NOT PRIMED	Male	0.0656617
			NOT PRIMED	Male	0.0545189
			NOT PRIMED	Male	0.0623903
			NOT PRIMED	Male	0.0546617
			NOT PRIMED	Male	0.051176
			NOT PRIMED	Male	0.0512331
			NOT PRIMED	Male	0.0447331
			NOT PRIMED	Male	0.0540617
			NOT PRIMED	Male	0.0477617
			PRIMING	Female	0.0072619
			PRIMING	Female	0.02025
			PRIMING	Female	0.0139048
			PRIMING	Female	0.0417381
			PRIMING	Female	0.0392857
			PRIMING	Female	0.0426905
			PRIMING	Female	0.048869
			PRIMING	Female	0.0530714
			PRIMING	Female	0.0333095
			PRIMING	Female	0.0354048
			PRIMING	Female	0.0298617
			PRIMING	Female	0.0688189
			PRIMING	Female	0.055676
			PRIMING	Female	0.044176
			PRIMING	Female	0.0515189
			PRIMING	Female	0.0598903
			PRIMING	Female	0.0489189
			PRIMING	Female	0.0487617
			PRIMING	Male	0.0634762
			PRIMING	Male	0.0512024
			PRIMING	Male	0.0561071
			PRIMING	Male	0.0455
			PRIMING	Male	0.0045476
			PRIMING	Male	0.0572381
			PRIMING	Male	0.0685357
			PRIMING	Male	0.0558333
			PRIMING	Male	0.0430119
			PRIMING	Male	0.0525357
			PRIMING	Male	0.0495595
			PRIMING	Male	0.0447619
			PRIMING	Male	0.038381
			PRIMING	Male	0.0455903
			PRIMING	Male	0.0603189
			PRIMING	Male	0.0434046
			PRIMING	Male	0.0502189
			PRIMING	Male	0.0484189
			PRIMING	Male	0.0684331
			PRIMING	Male	0.0642331
			PRIMING	Male	0.0554189
			PRIMING	Male	0.0475046
			PRIMING	Male	0.032176
			PRIMING	Male	0.0457903
			PRIMING	Male	0.0513046
			PRIMING	Male	0.0523903
			CTime2	Female	0.017232
			CTime2	Female	0.021553
			CTime2	Female	0.034767
			CTime2	Female	0.025231
			CTime2	Female	0.029839
			CTime2	Female	0.049553
			CTime2	Female	0.041125
			CTime2	Female	0.045125
			CTime2	Female	0.0173036
			CTime2	Female	0.0439107
			CTime2	Female	0.032375
			CTime2	Female	0.0057679
			CTime2	Female	0.0175893
			CTime2	Female	0.0402321
			CTime2	Female	0.043053
			CTime2	Female	0.032125
			CTime2	Female	0.0389107
			CTime2	Female	0.0295179
			CTime2	Female	0.02291
			CTime2	Female	0.0222321
			CTime2	Female	0.0104
			CTime2	Female	0.0093036
			CTime2	Female	0.01266
			CTime2	Female	0.031482
			CTime2	Female	0.02691
			CTime2	Female	0.0222321
			CTime2	Female	0.016125
			CTime2	Female	0.0190179
			CTime2	Female	0.0147321
			CTime2	Female	0.0118393
			CTime2	Male	0.04605
			CTime2	Male	0.040517
			CTime2	Male	0.04694
			CTime2	Male	0.015803
			CTime2	Male	0.037053
			CTime2	Male	0.03741
			CTime2	Male	0.040375
			CTime2	Male	0.0393393
			CTime2	Male	0.0389107
			CTime2	Male	0.0355536
			CTime2	Male	0.03216
			CTime2	Male	0.0245893
			CTime2	Male	0.029125
			CTime2	Male	0.0568036
			CTime2	Male	0.0550179
			CTime2	Male	0.0319107
			CTime2	Male	0.0315536
			CTime2	Male	0.0465536
			CTime2	Male	0.0455536
			CTime2	Male	0.028267
			CTime2	Male	0.041732
			CTime2	Male	0.032875
			CTime2	Male	0.01176
			CTime2	Male	0.0231964
			CTime2	Male	0.021446
			CTime2	Male	0.0135536
			NOT PRIMED-CHALLENGE	Female	0.0043
			NOT PRIMED-CHALLENGE	Female	0.00726
			NOT PRIMED-CHALLENGE	Female	0.005196
			NOT PRIMED-CHALLENGE	Female	0.003125
			NOT PRIMED-CHALLENGE	Female	0.0035893
			NOT PRIMED-CHALLENGE	Female	0.0040179
			NOT PRIMED-CHALLENGE	Female	0.0026964
			NOT PRIMED-CHALLENGE	Female	0.005267
			NOT PRIMED-CHALLENGE	Female	0.0381607
			NOT PRIMED-CHALLENGE	Female	0
			NOT PRIMED-CHALLENGE	Female	0.005393
			NOT PRIMED-CHALLENGE	Female	0.0289821
			NOT PRIMED-CHALLENGE	Female	0
			NOT PRIMED-CHALLENGE	Female	0
			NOT PRIMED-CHALLENGE	Female	0
			NOT PRIMED-CHALLENGE	Female	0.0013036
			NOT PRIMED-CHALLENGE	Female	0
			NOT PRIMED-CHALLENGE	Female	0
			NOT PRIMED-CHALLENGE	Female	0
			NOT PRIMED-CHALLENGE	Female	0
			NOT PRIMED-CHALLENGE	Female	0.00698
			NOT PRIMED-CHALLENGE	Female	0
			NOT PRIMED-CHALLENGE	Female	0.0066
			NOT PRIMED-CHALLENGE	Female	0
			NOT PRIMED-CHALLENGE	Female	0.003625
			NOT PRIMED-CHALLENGE	Female	0
			NOT PRIMED-CHALLENGE	Female	0.0065893
			NOT PRIMED-CHALLENGE	Female	0.0033036
			NOT PRIMED-CHALLENGE	Male	0.038375
			NOT PRIMED-CHALLENGE	Male	0.0233393
			NOT PRIMED-CHALLENGE	Male	0.021053
			NOT PRIMED-CHALLENGE	Male	0.0312321
			NOT PRIMED-CHALLENGE	Male	0.0257321
			NOT PRIMED-CHALLENGE	Male	0.0273393
			NOT PRIMED-CHALLENGE	Male	0.0081964
			NOT PRIMED-CHALLENGE	Male	0.0309821
			NOT PRIMED-CHALLENGE	Male	0.0234107
			NOT PRIMED-CHALLENGE	Male	0.0123036
			NOT PRIMED-CHALLENGE	Male	0.0031607
			NOT PRIMED-CHALLENGE	Male	0.0215536
			NOT PRIMED-CHALLENGE	Male	0.0155893
			NOT PRIMED-CHALLENGE	Male	0.017339
			PRIMING-CHALLENGE	Female	0.0224107
			PRIMING-CHALLENGE	Female	0.011982
			PRIMING-CHALLENGE	Female	0.001482
			PRIMING-CHALLENGE	Female	0.005589
			PRIMING-CHALLENGE	Female	0.0422679
			PRIMING-CHALLENGE	Female	0.03366
			PRIMING-CHALLENGE	Female	0.0013393
			PRIMING-CHALLENGE	Female	0
			PRIMING-CHALLENGE	Female	0
			PRIMING-CHALLENGE	Female	0.0019107
			PRIMING-CHALLENGE	Female	0
			PRIMING-CHALLENGE	Female	0
			PRIMING-CHALLENGE	Female	0
			PRIMING-CHALLENGE	Female	0.019125
			PRIMING-CHALLENGE	Female	0.0016607
			PRIMING-CHALLENGE	Female	0
			PRIMING-CHALLENGE	Female	0.0079464
			PRIMING-CHALLENGE	Female	0.0002679
			PRIMING-CHALLENGE	Female	0.0060893
			PRIMING-CHALLENGE	Male	0.0489
			PRIMING-CHALLENGE	Male	0.03191
			PRIMING-CHALLENGE	Male	0.042731
			PRIMING-CHALLENGE	Male	0.02141
			PRIMING-CHALLENGE	Male	0.03341
			PRIMING-CHALLENGE	Male	0.0287679
			PRIMING-CHALLENGE	Male	0.046196
			PRIMING-CHALLENGE	Male	0.029446
			PRIMING-CHALLENGE	Male	0.0092321
			PRIMING-CHALLENGE	Male	0.020179
			PRIMING-CHALLENGE	Male	0.0135893
			PRIMING-CHALLENGE	Male	0.0311964
			PRIMING-CHALLENGE	Male	0.0331607
			PRIMING-CHALLENGE	Male	0.052089
			PRIMING-CHALLENGE	Male	0.0168393
			PRIMING-CHALLENGE	Male	0.014696
			PRIMING-CHALLENGE	Male	0.0173036
			PRIMING-CHALLENGE	Male	0.025125

## Sheet: NO
																C	C	NOT PRIMED	NOT PRIMED	PRIMING	PRIMING	CTime2	CTime2	NOT PRIMED-CHALLENGE	NOT PRIMED-CHALLENGE	PRIMING-CHALLENGE	PRIMING-CHALLENGE
C	Female	0.509391														Female	Male	Female	Male	Female	Male	Female	Male	Female	Male	Female	Male
C	Female	0.458353											1	C	Female		0.168	0.782016	0.0281874	0.419351	0.0433472	0.713329	0.0797325	0.251467	0.0335704	0.619654	0.274445
C	Female	0.388067											2	C	Male	0.168		0.0543041	0.342348	0.0176902	0.462824	0.0339264	0.676525	0.84494	0.342574	0.0249077	0.879577
C	Female	0.232827											3	NOT PRIMED	Female	0.782016	0.0543041		0.00400558	0.531195	0.00725185	0.924739	0.0176103	0.106107	0.00656497	0.802867	0.132815
C	Female	0.389991											4	NOT PRIMED	Male	0.0281874	0.342348	0.00400558		0.00121438	0.820244	0.00176647	0.583865	0.276408	0.936569	0.00122907	0.33436
C	Female	0.266742		Oxido nitrico	SS	Degr. of Freedom	MS	F	p				5	PRIMING	Female	0.419351	0.0176902	0.531195	0.00121438		0.00219627	0.569538	0.00540999	0.0378802	0.00205347	0.674555	0.0515774
C	Female	0.989874		Intercept	42.336	1	42.336	870.691	0				6	PRIMING	Male	0.0433472	0.462824	0.00725185	0.820244	0.00219627		0.00340619	0.74607	0.374932	0.773498	0.00238334	0.435089
C	Female	1		TRAT	0.238664	5	0.0477328	0.981683	0.429437				7	CTime2	Female	0.713329	0.0339264	0.924739	0.00176647	0.569538	0.00340619		0.00930112	0.0751604	0.00343977	0.86829	0.100843
C	Female	0.885824		SEX	1.27398	1	1.27398	26.201	6.09355e-07				8	CTime2	Male	0.0797325	0.676525	0.0176103	0.583865	0.00540999	0.74607	0.00930112		0.555087	0.561528	0.00660804	0.610126
C	Female	0.338293		TRAT*SEX	0.125607	5	0.0251214	0.516652	0.76359				9	NOT PRIMED-CHALLENGE	Female	0.251467	0.84494	0.106107	0.276408	0.0378802	0.374932	0.0751604	0.555087		0.279315	0.0573479	0.979369
C	Female	0.186815		Error	12.3017	253	0.0486235						10	NOT PRIMED-CHALLENGE	Male	0.0335704	0.342574	0.00656497	0.936569	0.00205347	0.773498	0.00343977	0.561528	0.279315		0.00246016	0.330421
C	Female	0.327099											11	PRIMING-CHALLENGE	Female	0.619654	0.0249077	0.802867	0.00122907	0.674555	0.00238334	0.86829	0.00660804	0.0573479	0.00246016		0.0793365
C	Female	0.491252											12	PRIMING-CHALLENGE	Male	0.274445	0.879577	0.132815	0.33436	0.0515774	0.435089	0.100843	0.610126	0.979369	0.330421	0.0793365
C	Female	0.179893
C	Male	0.18212
C	Male	0.365368
C	Male	1
C	Male	0.339484
C	Male	0.680759
C	Male	0.168049
C	Male	0.279883
C	Male	0.194398
C	Male	0.16951
C	Male	0.785027
C	Male	0.559368
C	Male	0.766687
C	Male	0.570607
C	Male	0.202693
C	Male	0.170938
C	Male	0.1967
C	Male	0.21003
C	Male	0.101674
C	Male	0.0688159
C	Male	0.539747
C	Male	0.406937
C	Male	0.311738
C	Male	0.116863
C	Male	0.54233
NOT PRIMED	Female	0.445875
NOT PRIMED	Female	0.318312
NOT PRIMED	Female	0.244773
NOT PRIMED	Female	0.773478
NOT PRIMED	Female	0.723103
NOT PRIMED	Female	0.525453
NOT PRIMED	Female	0.959713
NOT PRIMED	Female	0.430212
NOT PRIMED	Female	0.2165
NOT PRIMED	Female	0.322028
NOT PRIMED	Female	0.310636
NOT PRIMED	Female	0.469381
NOT PRIMED	Female	0.439898
NOT PRIMED	Female	0.985224
NOT PRIMED	Female	0.245919
NOT PRIMED	Female	0.541021
NOT PRIMED	Female	0.775711
NOT PRIMED	Female	0.285596
NOT PRIMED	Female	0.32672
NOT PRIMED	Female	0.572295
NOT PRIMED	Female	0.404422
NOT PRIMED	Female	0.472274
NOT PRIMED	Female	0.675346
NOT PRIMED	Female	0.419508
NOT PRIMED	Male	0.330789
NOT PRIMED	Male	0.225791
NOT PRIMED	Male	0.358466
NOT PRIMED	Male	0.143559
NOT PRIMED	Male	0.426893
NOT PRIMED	Male	0.65826
NOT PRIMED	Male	0.164996
NOT PRIMED	Male	0.377779
NOT PRIMED	Male	0.149731
NOT PRIMED	Male	0.149001
NOT PRIMED	Male	0.32548
NOT PRIMED	Male	0.462999
NOT PRIMED	Male	0.33059
NOT PRIMED	Male	0.533754
NOT PRIMED	Male	0.225632
NOT PRIMED	Male	0.313529
NOT PRIMED	Male	0.281394
NOT PRIMED	Male	0.203554
NOT PRIMED	Male	0.304677
NOT PRIMED	Male	0.299442
NOT PRIMED	Male	0.292278
NOT PRIMED	Male	0.23011
NOT PRIMED	Male	0.163464
NOT PRIMED	Male	0.481952
NOT PRIMED	Male	0.368981
PRIMING	Female	0.663702
PRIMING	Female	0.629123
PRIMING	Female	0.441694
PRIMING	Female	0.49094
PRIMING	Female	0.203026
PRIMING	Female	0.260702
PRIMING	Female	0.893609
PRIMING	Female	0.409571
PRIMING	Female	0.718059
PRIMING	Female	0.436716
PRIMING	Female	0.777709
PRIMING	Female	0.650375
PRIMING	Female	0.655335
PRIMING	Female	0.536647
PRIMING	Female	0.813426
PRIMING	Female	0.401874
PRIMING	Female	0.18003
PRIMING	Male	0.302781
PRIMING	Male	0.584788
PRIMING	Male	0.122586
PRIMING	Male	0.683746
PRIMING	Male	0.569523
PRIMING	Male	0.467844
PRIMING	Male	0.026349
PRIMING	Male	0.266941
PRIMING	Male	0.561957
PRIMING	Male	0.243313
PRIMING	Male	0.204354
PRIMING	Male	0.133205
PRIMING	Male	0.277693
PRIMING	Male	0.352449
PRIMING	Male	0.770476
PRIMING	Male	0.229765
PRIMING	Male	0.551354
PRIMING	Male	0.525246
PRIMING	Male	0.0953709
PRIMING	Male	0.111042
PRIMING	Male	0.0438107
PRIMING	Male	0.345733
PRIMING	Male	0.0994007
PRIMING	Male	0.19181
PRIMING	Male	0.560171
PRIMING	Male	0.158814
CTime2	Female	0.652815
CTime2	Female	0.209663
CTime2	Female	0.32505
CTime2	Female	0.228519
CTime2	Female	0.634882
CTime2	Female	0.200902
CTime2	Female	0.367731
CTime2	Female	0.659886
CTime2	Female	0.235436
CTime2	Female	0.857509
CTime2	Female	0.26997
CTime2	Female	0.399857
CTime2	Female	0.113696
CTime2	Female	0.379562
CTime2	Female	0.600444
CTime2	Female	0.686752
CTime2	Female	0.836697
CTime2	Female	0.516405
CTime2	Female	0.35487
CTime2	Female	0.67
CTime2	Female	0.308153
CTime2	Female	0.243946
CTime2	Female	0.48767
CTime2	Female	0.505293
CTime2	Female	0.437003
CTime2	Female	0.62312
CTime2	Female	0.98818
CTime2	Female	1
CTime2	Female	0.560609
CTime2	Female	0.670938
CTime2	Male	0.177691
CTime2	Male	0.260901
CTime2	Male	0.189271
CTime2	Male	0.00978634
CTime2	Male	0.0738331
CTime2	Male	0.090434
CTime2	Male	1
CTime2	Male	0.479326
CTime2	Male	0.411539
CTime2	Male	0.160066
CTime2	Male	0.133986
CTime2	Male	0.870882
CTime2	Male	0.326433
CTime2	Male	0.0940206
CTime2	Male	0.372489
CTime2	Male	0.561953
CTime2	Male	0.330656
CTime2	Male	0.337677
CTime2	Male	0.803961
CTime2	Male	0.134248
CTime2	Male	0.41463
CTime2	Male	0.712055
CTime2	Male	0.238662
CTime2	Male	0.278844
CTime2	Male	0.320863
CTime2	Male	0.211792
NOT PRIMED-CHALLENGE	Female	0.24471
NOT PRIMED-CHALLENGE	Female	0.299892
NOT PRIMED-CHALLENGE	Female	0.368755
NOT PRIMED-CHALLENGE	Female	0.222268
NOT PRIMED-CHALLENGE	Female	0.182969
NOT PRIMED-CHALLENGE	Female	0.526054
NOT PRIMED-CHALLENGE	Female	0.287954
NOT PRIMED-CHALLENGE	Female	0.408772
NOT PRIMED-CHALLENGE	Female	0.456269
NOT PRIMED-CHALLENGE	Female	0.357578
NOT PRIMED-CHALLENGE	Female	0.221083
NOT PRIMED-CHALLENGE	Female	0.38384
NOT PRIMED-CHALLENGE	Female	0.370332
NOT PRIMED-CHALLENGE	Female	0.596672
NOT PRIMED-CHALLENGE	Female	0.347971
NOT PRIMED-CHALLENGE	Female	0.494772
NOT PRIMED-CHALLENGE	Female	0.278844
NOT PRIMED-CHALLENGE	Female	0.408702
NOT PRIMED-CHALLENGE	Female	0.863809
NOT PRIMED-CHALLENGE	Male	0.479889
NOT PRIMED-CHALLENGE	Male	0.327458
NOT PRIMED-CHALLENGE	Male	0.363837
NOT PRIMED-CHALLENGE	Male	0.0655326
NOT PRIMED-CHALLENGE	Male	0.124917
NOT PRIMED-CHALLENGE	Male	0.215043
NOT PRIMED-CHALLENGE	Male	0.116821
NOT PRIMED-CHALLENGE	Male	0.298868
NOT PRIMED-CHALLENGE	Male	0.221038
NOT PRIMED-CHALLENGE	Male	0.257826
NOT PRIMED-CHALLENGE	Male	0.309302
NOT PRIMED-CHALLENGE	Male	0.503512
NOT PRIMED-CHALLENGE	Male	0.231099
NOT PRIMED-CHALLENGE	Male	0.279398
NOT PRIMED-CHALLENGE	Male	0.351156
NOT PRIMED-CHALLENGE	Male	0.874136
NOT PRIMED-CHALLENGE	Male	0.166394
NOT PRIMED-CHALLENGE	Male	0.334265
PRIMING-CHALLENGE	Female	0.417841
PRIMING-CHALLENGE	Female	0.237537
PRIMING-CHALLENGE	Female	0.385356
PRIMING-CHALLENGE	Female	0.525849
PRIMING-CHALLENGE	Female	0.504022
PRIMING-CHALLENGE	Female	0.18097
PRIMING-CHALLENGE	Female	0.206026
PRIMING-CHALLENGE	Female	0.282625
PRIMING-CHALLENGE	Female	0.673977
PRIMING-CHALLENGE	Female	0.615822
PRIMING-CHALLENGE	Female	0.261106
PRIMING-CHALLENGE	Female	0.904698
PRIMING-CHALLENGE	Female	0.464313
PRIMING-CHALLENGE	Female	0.709125
PRIMING-CHALLENGE	Female	0.669211
PRIMING-CHALLENGE	Female	0.350259
PRIMING-CHALLENGE	Female	0.945842
PRIMING-CHALLENGE	Female	0.367823
PRIMING-CHALLENGE	Female	0.471039
PRIMING-CHALLENGE	Female	0.374759
PRIMING-CHALLENGE	Female	0.515786
PRIMING-CHALLENGE	Female	0.309585
PRIMING-CHALLENGE	Female	0.778083
PRIMING-CHALLENGE	Female	0.743805
PRIMING-CHALLENGE	Female	0.232879
PRIMING-CHALLENGE	Female	0.517679
PRIMING-CHALLENGE	Female	0.883484
PRIMING-CHALLENGE	Female	0.763669
PRIMING-CHALLENGE	Male	0.371061
PRIMING-CHALLENGE	Male	0.347748
PRIMING-CHALLENGE	Male	0.927008
PRIMING-CHALLENGE	Male	0.383759
PRIMING-CHALLENGE	Male	0.11892
PRIMING-CHALLENGE	Male	0.0933013
PRIMING-CHALLENGE	Male	0.0912295
PRIMING-CHALLENGE	Male	0.281915
PRIMING-CHALLENGE	Male	0.415455
PRIMING-CHALLENGE	Male	0.586309
PRIMING-CHALLENGE	Male	0.16537
PRIMING-CHALLENGE	Male	0.508647
PRIMING-CHALLENGE	Male	0.438873
PRIMING-CHALLENGE	Male	0.636858

## Sheet: Transcripts
ATACINA GEL 1
S7					promedio
33781.3	34333.2	33781.3	34004.9	32038.7	33587.9													Degr. of Freedom	Defensin SS	Defensin MS	Defensin F	Defensin p	Cecropin SS	Cecropin MS	Cecropin F	Cecropin p	Atacin SS	Atacin MS	Atacin F	Atacin p
33889	34523.9	34523.9	34523.9	33889	34269.9												Intercept	1	234.323	234.323	264.819	1.52564e-09	1617.74	1617.74	784.765	2.64999e-12	1087.46	1087.46	25.8109	0.000270451
37633.8	37633.8	30212.7	37633.8	36717.8	35966.4												TREAT	5	158.35	31.67	35.7917	8.31035e-07	2037.74	407.549	197.702	4.29785e-11	985.733	197.147	4.67928	0.0133189
30019.4	33767.2	29382.7	29382.7	33624.5	31235.3												SEX	1	11.2423	11.2423	12.7055	0.00389173	8.99794	8.99794	4.36491	0.0586547	396.337	396.337	9.40706	0.00976942
36106	36106	36054.7	36054.7	36054.7	36075.2												TREAT*SEX	5	7.90764	1.58153	1.78735	0.189956	98.8565	19.7713	9.59107	0.000711023	792.328	158.466	3.76119	0.027904
37469.1	37207.3	37715.5	37715.5	37469.1	37515.3												Error	12	10.6181	0.884843			24.7371	2.06143			505.582	42.1318
42142.7	42142.7	36012.7	42142.7	36545.9	39797.3			PRODUCTO/S7	Comparado con control	tratamientos							Total	23	188.118				2170.33				2679.98
37226	29490	30063	37226	37231.3	34247.3			0.0265572	1	CONTROL HEMBRA
34123.3	33910.6	37524.5	34123.3	37064.7	35349.3			0.0260286	1	CONTROL MACHO
36585.9	36585.9	36469.4	36469.4	36585.9	36539.3			0.113991	4.29228	LB HEMBRA
39635.2	42460.8	42177.5	39635.2	39635.2	40708.8			0.13571	5.21387	LB MACHO
30198.4	30424.6	30424.6	30198.4	33688.2	30986.8			0.378744	14.2614	COLI HEMBRA
								0.363539	13.9669	COLI MACHO							Poshoc attacin
PÉPTIDO					promedio			0.0224136	1	CONTROL HEMBRAS DESPUES
892	892	892	892	892	892			0.26836	1	CONTROL MACHO DESPUES	1	0	CONTROL HEMBRA					C-0H	C-0M	C-24H	C-24M	LB-0H	LB-0M	LB-24H	LB-24M	E-COLI-0H	E.COLI-0M	E.COLI-24H	E.COLI-24M
892	892	892	892	892	892			0.90868	40.5415	LB-COLI HEMBRA	1	0	CONTROL MACHO				C-0H		1	1	1	0.992668	0.951226	0.00725887	0.00141163	0.804855	0.934157	2.55351e-15	0.137828
4265.7	4577.7	4577.7	4597.6	2480.5	4099.84			0.979018	3.64815	LB-COLI MACHO	4.29228	3.29228	LB HEMBRA				C-0M	1		1	1	0.992668	0.951226	0.00725887	0.00141163	0.804855	0.934157	2.55351e-15	0.137828
3405.7	4380.8	4580.9	4446.5	4380.8	4238.94			0.799668	35.6779	COLI-COLI HEMBRA	5.21387	4.21387	LB MACHO				C-24H	1	1		1	0.992668	0.951226	0.00725887	0.00141163	0.804855	0.934157	2.55351e-15	0.137828
13053.8	13877.9	14027.7	13877.9	13479	13663.3			1.05592	3.93473	COLI-COLI MACHO	14.2614	13.2614	COLI HEMBRA				C-24M	1	1	1		0.992668	0.951226	0.00725887	0.00141163	0.804855	0.934157	2.55351e-15	0.137828
13392	14206.2	13542	13542	13509.1	13638.3						13.9669	12.9669	COLI MACHO				LB-0H	0.992668	0.992668	0.992668	0.992668		0.94391	0.00708915	0.00137578	0.797761	0.926853	2.55351e-15	0.135516
892	892	892	892	892	892						1	0	CONTROL HEMBRAS DESPUES				LB-0M	0.951226	0.951226	0.951226	0.951226	0.94391		0.00848892	0.00167417	0.852476	0.982886	2.9976e-15	0.154035
10367.6	9607.4	7277	8850.7	9850.3	9190.6						1	0	CONTROL MACHO DESPUES				LB-24H	0.00725887	0.00725887	0.00725887	0.00725887	0.00708915	0.00848892		0.543958	0.0135226	0.00896443	2.76901e-12	0.19235
31986.7	31986.7	31489.8	31986.7	33156	32121.2						40.5415	39.5415	LB-COLI HEMBRA				LB-24M	0.00141163	0.00141163	0.00141163	0.00141163	0.00137578	0.00167417	0.543958		0.00279095	0.00177687	1.42312e-11	0.0600911
38184.3	37022.5	32018.7	37571.6	34066	35772.6						3.64815	2.64815	LB-COLI MACHO				E.COLI-0H	0.804855	0.804855	0.804855	0.804855	0.797761	0.852476	0.0135226	0.00279095		0.86932	4.55191e-15	0.21266
33283.3	31728.1	31409.9	32574.8	33771.5	32553.5						35.6779	34.6779	COLI-COLI HEMBRA				E.COLI-0M	0.934157	0.934157	0.934157	0.934157	0.926853	0.982886	0.00896443	0.00177687	0.86932		3.10862e-15	0.160064
32384.1	32403.8	32403.8	32403.8	34003.3	32719.8						3.93473	2.93473	COLI-COLI MACHO				E.COLI-24H	2.55351e-15	2.55351e-15	2.55351e-15	2.55351e-15	2.55351e-15	2.9976e-15	2.76901e-12	1.42312e-11	4.55191e-15	3.10862e-15		9.40359e-14
											1	0	CONTROL HEMBRA				E.COLI-24M	0.137828	0.137828	0.137828	0.137828	0.135516	0.154035	0.19235	0.0600911	0.21266	0.160064	9.40359e-14
											1	0	CONTROL MACHO					C-0H	C-0M	C-24H	C-24M	LB-0H	LB-0M	LB-24H	LB-24M	E-COLI-0H	E.COLI-0M	E.COLI-24H	E.COLI-24M
											1.81487	0.81487	LB HEMBRA
ATACINA GEL2											1.03295	0.0329516	LB MACHO
S7					promedio						5.45565	4.45565	COLI HEMBRA
20744.9	20744.9	21061.7	21061.7	21061.7	20935						5.40823	4.40823	COLI MACHO
16901.7	18181.4	16901.7	16899.3	16901.7	17157.2						1	0	CONTROL HEMBRAS DESPUES
21151.4	21225.7	21151.4	21151.4	21197.9	21175.6						1	0	CONTROL MACHO DESPUES
21294.1	19269.6	19472.1	21211	21294.1	20508.2						18.2837	17.2837	LB-COLI HEMBRA
23564	23564	23537	25318.7	23537	23904.1						3.49715	2.49715	LB-COLI MACHO
18610.4	18715	15123.6	18646.3	18610.4	17941.1						17.2136	16.2136	COLI-COLI HEMBRA
21792.7	22575.3	22413	22575.3	21204.9	22112.2			PRODUCTO/S7	Comparado con control	tratamientos	3.30914	2.30914	COLI-COLI MACHO
23850.4	25002.6	23850.4	25161.4	25002.6	24573.5			0.0768054	1	CONTROL HEMBRA
28032	31233	28032	31185.3	31185.3	29933.5			0.0937171	1	CONTROL MACHO
31049.6	31049.6	31969.6	31049.6	30995	31222.7			0.139392	1.81487	LB HEMBRA
30485.9	33449.9	30485.9	30688.4	30688.4	31159.7			0.0968053	1.03295	LB MACHO
30284	29815	30064.4	30284	30064.4	30102.4			0.419024	5.45565	COLI HEMBRA
								0.506844	5.40823	COLI MACHO
								0.0307884	1	CONTROL HEMBRAS DESPUES
producto						promedio		0.182753	1	CONTROL MACHO DESPUES
1739.6	1603.9	1272.4	1684.1	1739.6		1607.92		0.562927	18.2837	LB-COLI HEMBRA
1555	784.9	856.9	576.9	576.9		1607.92		0.639114	3.49715	LB-COLI MACHO
2503.6	3470.9	3036	2712	3036		2951.7		0.529978	17.2136	COLI-COLI HEMBRA
2052	2080.4	1938.1	1965.3	1890.7		1985.3		0.604756	3.30914	COLI-COLI MACHO
9766.7	9755.7	10289.4	10986.1	9284.1		10016.4
10391	7219.3	9370.9	9370.9	9114.7		9093.36
586.6	748.6	586.6	895.6	586.6		680.8
5002.3	4628.9	3254	4439.6	5129.6		4490.88
16214.1	16563	16214.1	18697.7	16563		16850.4
20749.9	20749.9	18762.3	18762.3	20749.9		19954.9
17495	17439.3	15106.4	17422.7	15106.4		16514
19481.1	17212.4	17212.4	17212.4	19904.6		18204.6
CECROPINA GEL 1
S7					promedio
40384.4	39306.5	39777.3	40011.8	40011.8	39898.4
42133.6	42202.4	41734.9	42133.6	41734.9	41987.9
49347.8	49347.8	49673.5	49673.5	49673.5	49543.2
38788.1	42901.4	42560.5	38788.1	42560.5	41119.7
41559	41686.4	41686.4	41920.1	41920.1	41754.4
47055.8	46257.8	46257.8	45255.3	44756.5	45916.6
52861.1	51526.9	52730.7	52879.6	51526.9	52305
51128.2	49524.3	49967.5	50928.3	50116.9	50333			PRODUCTO/S7	Comparado con control	tratamientos
53319	53383.6	53383.6	48709.9	53383.6	52435.9			0.027154	1.04324	CONTROL HEMBRA
44341.9	51178.6	51522.3	51522.3	51178.6	49948.7			0.0258027	0.226357	CONTROL MACHO
53061.5	50055.5	53061.5	53061.5	53061.5	52460.3			0.0218678	0.840143	LB HEMBRA
42256.1	42253.9	46890.3	46890.3	42256.1	44109.3			0.0263475	0.231136	LB MACHO
								0.326507	12.5442	COLI HEMBRA
								0.144349	1.26632	COLI MACHO
PÉPTIDO					promedio			0.0207131	0.077184	CONTROL HEMBRAS DESPUES
1083.4	1083.4	1083.4	1083.4	1083.4	1083.4			0.0215246	0.0236878	CONTROL MACHO DESPUES
1083.4	1083.4	1083.4	1083.4	1083.4	1083.4			0.45309	1.68837	LB-COLI HEMBRA
1083.4	1083.4	1083.4	1083.4	1083.4	1083.4			0.516728	0.568658	LB-COLI MACHO
1083.4	1083.4	1083.4	1083.4	1083.4	1083.4			0.480773	1.79152	COLI-COLI HEMBRA								cecropin	poshoc
15084.8	13842.8	13083.5	13329.8	12824.7	13633.1			0.329418	0.362523	COLI-COLI MACHO
6605.2	6670.9	6731.2	6731.2	6401.5	6628														C-0H	C-0M	C-24H	C-24M	LB-0H	LB-0M	LB-24H	LB-24M	E-COLI-0H	E.COLI-0M	E.COLI-24H	E.COLI-24M
1083.4	1083.4	1083.4	1083.4	1083.4	1083.4						1	0	CONTROL HEMBRA					C-0H		1	1	1	0.992668	0.951226	0.00725887	0.00141163	0.804855	0.934157	2.55351e-15	0.137828
1083.4	1083.4	1083.4	1083.4	1083.4	1083.4						1	0	CONTROL MACHO					C-0M	1		1	1	0.992668	0.951226	0.00725887	0.00141163	0.804855	0.934157	2.55351e-15	0.137828
22329.5	23924.7	23343.8	24818.5	24374.5	23758.2						0.805324	-0.194676	LB HEMBRA					C-24H	1	1		1	0.992668	0.951226	0.00725887	0.00141163	0.804855	0.934157	2.55351e-15	0.137828
26672.7	25137.5	27147.5	23574.3	26517.5	25809.9						1.02111	0.021113	LB MACHO					C-24M	1	1	1		0.992668	0.951226	0.00725887	0.00141163	0.804855	0.934157	2.55351e-15	0.137828
25377.8	24987	24987	25377.8	25377.8	25221.5						12.0243	11.0243	COLI HEMBRA					LB-0H	0.992668	0.992668	0.992668	0.992668		0.94391	0.00708915	0.00137578	0.797761	0.926853	2.55351e-15	0.135516
14515.9	14592.8	13749.5	14592.8	15201	14530.4						5.59432	4.59432	COLI MACHO					LB-0M	0.951226	0.951226	0.951226	0.951226	0.94391		0.00848892	0.00167417	0.852476	0.982886	2.9976e-15	0.154035
											1	0	CONTROL HEMBRAS DESPUES					LB-24H	0.00725887	0.00725887	0.00725887	0.00725887	0.00708915	0.00848892		0.543958	0.0135226	0.00896443	2.76901e-12	0.19235
											1	0	CONTROL MACHO DESPUES					LB-24M	0.00141163	0.00141163	0.00141163	0.00141163	0.00137578	0.00167417	0.543958		0.00279095	0.00177687	1.42312e-11	0.0600911
											21.8746	20.8746	LB-COLI HEMBRA					E.COLI-0H	0.804855	0.804855	0.804855	0.804855	0.797761	0.852476	0.0135226	0.00279095		0.86932	4.55191e-15	0.21266
											24.0063	23.0063	LB-COLI MACHO					E.COLI-0M	0.934157	0.934157	0.934157	0.934157	0.926853	0.982886	0.00896443	0.00177687	0.86932		3.10862e-15	0.160064
											23.211	22.211	COLI-COLI HEMBRA					E.COLI-24H	2.55351e-15	2.55351e-15	2.55351e-15	2.55351e-15	2.55351e-15	2.9976e-15	2.76901e-12	1.42312e-11	4.55191e-15	3.10862e-15		9.40359e-14
CECROPINA GEL 2											15.3042	14.3042	COLI-COLI MACHO					E.COLI-24M	0.137828	0.137828	0.137828	0.137828	0.135516	0.154035	0.19235	0.0600911	0.21266	0.160064	9.40359e-14
S7					promedio						1	0	CONTROL HEMBRA						C-0H	C-0M	C-24H	C-24M	LB-0H	LB-0M	LB-24H	LB-24M	E-COLI-0H	E.COLI-0M	E.COLI-24H	E.COLI-24M
14746.3	14746.3	14746.3	14238.8	14196	14534.7						1	0	CONTROL MACHO
14028.4	13721.3	14028.4	13778.2	13553.2	13821.9						0.813776	-0.186224	LB HEMBRA
17980.8	17980.8	18102	17138.7	18102	17860.9						0.812821	-0.187179	LB MACHO
17234.5	17234.5	16382.4	17234.5	16938.4	17004.9						14.1526	13.1526	COLI HEMBRA
13827	12548.3	12548.3	14412.1	14412.1	13549.6			PRODUCTO/S7		tratamientos	5.7385	4.7385	COLI MACHO
14206.9	14845	14206.9	14200.8	14845	14460.9			0.0433444	0.462503	CONTROL HEMBRA	1	0	CONTROL HEMBRAS DESPUES
20376	20949.5	20949.5	20411.7	20877.9	20712.9			0.0455798	0.326991	CONTROL MACHO	1	0	CONTROL MACHO DESPUES
22378.3	22590.4	22378.3	21877.5	22590.4	22363			0.0352727	0.376374	LB HEMBRA	18.196	17.196	LB-COLI HEMBRA
24670	24133	24670	23855.6	24670	24399.7			0.0370482	0.265785	LB MACHO	26.303	25.303	LB-COLI MACHO
22362.9	22384.8	22017.2	17200.9	22362.9	21265.7			0.613438	6.54564	COLI HEMBRA	22.7912	21.7912	COLI-COLI HEMBRA
24342.6	23558.3	22803.5	24342.6	24342.6	23877.9			0.26156	1.87644	COLI MACHO	20.3931	19.3931	COLI-COLI MACHO
20246.7	20271.1	20447	20246.7	20246.7	20291.6			0.0304158	0.166431	CONTROL HEMBRAS DESPUES
								0.0281716	0.0500448	CONTROL MACHO DESPUES
								0.553445	3.02837	LB-COLI HEMBRA
								0.740997	1.31633	LB-COLI MACHO
PÉPTIDO					promedio			0.693212	3.79316	COLI-COLI HEMBRA
630	630	630	630	630	630			0.574507	1.02057	COLI-COLI MACHO
630	630	630	630	630	630
630	630	630	630	630	630
630	630	630	630	630	630
8487.4	8756.3	8509.4	7318.6	8487.4	8311.82
4209.5	4209.5	3452.6	3519.5	3520.9	3782.4
630	630	630	630	630	630
630	630	630	630	630	630
12926.8	12791.1	14682.7	14327.8	12791.1	13503.9
13799.4	16452.1	15933.1	16671.6	15933.1	15757.9
16423.2	16792.6	16515.5	16515.5	16515.5	16552.5
11439.4	12226.7	11439.4	11743.5	11439.4	11657.7
DEFENSIN
DEFENSINA GEL 1
S7					promedio
57184.8	53541	53541	54836.4	57954.1	55411.5
53854	53854	53854	53854	53854	53854
43626.2	43626.2	41968.7	38697.4	42230.1	42029.7
46985.5	45428.1	46381.7	46381.7	45179.6	46071.3
50404.7	50404.7	47534.1	47534.1	48333.8	48842.3
47394.3	47394.3	49702.3	49359.4	49702.3	48710.5
45221.5	43298.3	44615.2	43667.8	44615.2	44283.6
49816.1	50609	50609	51142.7	50609	50557.2			PRODUCTO/S7	Comparado con control	tratamientos
54107.2	54107.2	52850.4	52850.4	54107.2	53604.5			0.177106	6.80426	CONTROL HEMBRA
64962.4	60023.6	63012	60023.6	63969.9	62398.3			0.0523185	0.458971	CONTROL MACHO
68893.7	69336.6	68893.7	66792.1	64877.4	67758.7			0.36675	14.0902	LB HEMBRA
70410.5	70822.4	70822.4	70822.4	70822.4	70740			0.256551	2.25063	LB MACHO
								0.751721	28.8805	COLI HEMBRA
								0.428979	3.76328	COLI MACHO
PÉPTIDO					promedio			0.138728	0.516947	CONTROL HEMBRAS DESPUES
9413.5	10022.9	10529.5	9689	9413.5	9813.68			0.123254	0.135641	CONTROL MACHO DESPUES
3019.4	3457.5	1938.6	2018.2	3654.1	2817.56			0.916183	3.41401	LB-COLI HEMBRA									defensin
14185	16168.2	15870.6	14977.5	15870.6	15414.4			0.70085	0.771284	LB-COLI MACHO
11768.3	11832.6	11832.6	11832.1	11832.6	11819.6			0.822789	3.06599	COLI-COLI HEMBRA										C-0H	C-0M	C-24H	C-24M	LB-0H	LB-0M	LB-24H	LB-24M	E-COLI-0H	E.COLI-0M	E.COLI-24H	E.COLI-24M
34566.8	36950.7	35369	37659	39033.4	36715.8			0.803054	0.883759	COLI-COLI MACHO									C-0H		1	1	1	0.974845	0.957834	0.00404496	0.41785	0.868707	0.904326	9.47707e-06	0.493829
20492.8	20417.4	20417.4	21319	21832.4	20895.8						1	0	CONTROL HEMBRA						C-0M	1		1	1	0.974845	0.957834	0.00404496	0.41785	0.868707	0.904326	9.47707e-06	0.493829
5366.3	6057.6	6677.7	5366.3	7249	6143.38						1	0	CONTROL MACHO						C-24H	1	1		1	0.974845	0.957834	0.00404496	0.41785	0.868707	0.904326	9.47707e-06	0.493829
5862.8	6195.6	6329.1	7070.8	5698.6	6231.38						2.0708	1.0708	LB HEMBRA						C-24M	1	1	1		0.974845	0.957834	0.00404496	0.41785	0.868707	0.904326	9.47707e-06	0.493829
49865.4	50395.5	46736.7	49865.4	48694.6	49111.5						4.90364	3.90364	LB MACHO						LB-0H	0.974845	0.974845	0.974845	0.974845		0.932737	0.00371836	0.400213	0.843974	0.879409	8.59792e-06	0.474337
45193.4	42410.5	46074	42616.4	42364.9	43731.8						4.24448	3.24448	COLI HEMBRA						LB-0M	0.957834	0.957834	0.957834	0.957834	0.932737		0.00465419	0.448472	0.910466	0.946315	1.11562e-05	0.527492
56146	54313.5	56792.4	56146	55357.8	55751.1						8.19938	7.19938	COLI MACHO						LB-24H	0.00404496	0.00404496	0.00404496	0.00404496	0.00371836	0.00465419		0.0305508	0.00624916	0.00555575	0.044758	0.0227406
57286.3	57768.8	57286.3	57768.8	53930	56808						1	0	CONTROL HEMBRAS DESPUES						LB-24M	0.41785	0.41785	0.41785	0.41785	0.400213	0.448472	0.0305508		0.517846	0.489334	0.000113534	0.89862
											1	0	CONTROL MACHO DESPUES						E.COLI-0H	0.868707	0.868707	0.868707	0.868707	0.843974	0.910466	0.00624916	0.517846		0.96401	1.57739e-05	0.602949
											6.60416	5.60416	LB-COLI HEMBRA						E.COLI-0M	0.904326	0.904326	0.904326	0.904326	0.879409	0.946315	0.00555575	0.489334	0.96401		1.37287e-05	0.572068
											5.68622	4.68622	LB-COLI MACHO						E.COLI-24H	9.47707e-06	9.47707e-06	9.47707e-06	9.47707e-06	8.59792e-06	1.11562e-05	0.044758	0.000113534	1.57739e-05	1.37287e-05		7.73605e-05
											5.93095	4.93095	COLI-COLI HEMBRA						E.COLI-24M	0.493829	0.493829	0.493829	0.493829	0.474337	0.527492	0.0227406	0.89862	0.602949	0.572068	7.73605e-05
											6.51543	5.51543	COLI-COLI MACHO							C-0H	C-0M	C-24H	C-24M	LB-0H	LB-0M	LB-24H	LB-24M	E-COLI-0H	E.COLI-0M	E.COLI-24H	E.COLI-24M
											1	0	CONTROL HEMBRA
DEFENSINA GEL 2											1	0	CONTROL MACHO
S7					promedio						1.47364	0.473642	LB HEMBRA
30754.3	30330	30187.7	30187.7	29530.7	30198.1						3.31143	2.31143	LB MACHO
33803.6	33803.6	33803.6	33164.6	34835.1	33882.1						5.04322	4.04322	COLI HEMBRA
37863.9	38528.1	38528.1	38528.1	37863.9	38262.4						7.39723	6.39723	COLI MACHO
34509.4	34640.6	34509.4	34509.4	34509.4	34535.6						1	0	CONTROL HEMBRAS DESPUES
31779.9	31779.9	29694.9	30496.7	29694.9	30689.3			PRODUCTO/S7	Comparado con control	tratamientos	1	0	CONTROL MACHO DESPUES
36464.1	33610.3	36464.1	37242.4	34945.3	35745.2			0.119814	0.85955	CONTROL HEMBRA	5.94052	4.94052	LB-COLI HEMBRA
37540.7	37846.3	38114.1	38114.1	38114.1	37945.9			0.051701	0.534073	CONTROL MACHO	9.30759	8.30759	LB-COLI MACHO
42005.6	42005.6	39291.9	42005.6	42005.6	41462.9			0.176563	1.26667	LB HEMBRA	5.97505	4.97505	COLI-COLI HEMBRA
37292.1	39220.7	39220.7	39220.7	39220.7	38835			0.171205	1.76855	LB MACHO	8.38796	7.38796	COLI-COLI MACHO
43054.7	43054.7	40699.7	40699.7	40699.7	41641.7			0.604249	4.3349	COLI HEMBRA
39872.1	38654.6	39872.1	40622.6	38047.7	39413.8			0.382445	3.95066	COLI MACHO
40330.7	40760.6	40760.6	39839.6	40330.7	40404.4			0.111919	0.198817	CONTROL HEMBRAS DESPUES
								0.0638118	0.0998441	CONTROL MACHO DESPUES
								0.66486	1.18108	LB-COLI HEMBRA
PÉPTIDO					promedio			0.593934	0.929309	LB-COLI MACHO
4996.3	2732.1	3159	3279	3924.4	3618.16			0.668724	1.18794	COLI-COLI HEMBRA
1696.7	1120.3	1596.4	2414.6	1930.7	1751.74			0.535251	0.837488	COLI-COLI MACHO
6919.7	7056	6840.9	6127.7	6834.4	6755.74
6078.9	5992.7	5516.6	6039.4	5935.7	5912.66
17571.9	18820.7	17571.9	19482.9	19272.4	18544
14457.9	11886.4	14064.4	14457.9	13486.3	13670.6
4465.3	4086.4	4578	4082.1	4022.6	4246.88
2541	2743.3	2612.1	2505.4	2827.3	2645.82
24423.4	25320	26451.9	26451.9	26451.9	25819.8
24815.6	24815.6	24815.6	24607.7	24607.7	24732.4
26853.4	27075.9	26853.4	24708.4	26293.7	26357
20879.6	20571.9	22096.3	22096.3	22488.4	21626.5

## Sheet: Antim Acti
atnimicrobial activity
	time 1	time 2	time 3	time 4	time 5	time 6	time 7	time 8	Treatment	sex
1	-2.64508	-2.60369	-2.56395	-2.47694	-2.25379	-1.84516	-1.67131	-0.61804	COLI ANTES	hembras
2	-2.63109	-2.47694	-2.38597	-2.31264	-2.14558	-1.88387	-1.78976	-0.709277	COLI ANTES	hembras
3	-1.5559	-1.37437	-1.3356	-1.37437	-1.29463	-1.32426	-1.24479	-0.243346	COLI ANTES	hembras
4	-2.27303	-1.95193	-1.88387	-1.88387	-1.79577	-1.47403	-1.31677	-0.563875	COLI ANTES	hembras
5	-2.33304	-2.30259	-2.23493	-2.24432	-2.05572	-1.80181	-1.69827	-0.334075	COLI ANTES	hembras
6	-2.21641	-2.08747	-4.35831	-2.00248	-1.8708	-1.45672	-1.31677	-0.742337	COLI ANTES	hembras
7	-1.73727	-1.55117	-1.52326	-1.54646	-1.48722	-1.25527	-1.06421	-0.297059	COLI ANTES	hembras
8	-2.56395	-2.14558	-2.05572	-1.98777	-1.87732	-1.59455	-1.37042	-0.324346	COLI ANTES	hembras
9	-2.18037	-1.61949	-1.53248	-1.46534	-1.45672	-1.20731	-0.994252	-0.29303	COLI ANTES	hembras
10	-2.24432	-2.07147	-2.03256	-1.97328	-1.89048	-1.44817	-1.29098	-0.390084	COLI ANTES	hembras
11	-2.48891	-2.30259	-2.20727	-2.14558	-2.02495	-1.64507	-1.51413	-0.663588	COLI ANTES	hembras
12	-2.70306	-2.41912	-2.17156	-1.68201	-1.57988	-1.43129	-1.3548	-0.544727	COLI ANTES	machos
13	-2.43042	-2.37516	-2.11196	-1.7148	-1.51413	-1.41882	-1.34707	-0.465215	COLI ANTES	machos
14	-2.65926	-2.4651	-2.17156	-1.77196	-1.60445	-1.46968	-1.36258	-0.517515	COLI ANTES	machos
15	-2.44185	-2.40795	-2.33304	-2.25379	-2.09557	-1.77196	-1.60445	-0.586987	COLI DESPUES	hembras
16	-2.31264	-2.34341	-2.30259	-2.29263	-2.08747	-1.89048	-1.76026	-0.519194	COLI DESPUES	hembras
17	-2.22562	-2.21641	-2.25379	-2.20727	-2.12026	-1.7148	-1.52326	-0.236989	COLI DESPUES	hembras
18	-2.84731	-2.83022	-2.78062	-2.67365	-2.52573	-2.17156	-1.93102	-0.397497	COLI DESPUES	hembras
19	-2.33304	-2.3969	-2.38597	-2.28278	-2.09557	-1.61445	-1.45243	-0.0283995	COLI DESPUES	hembras
20	-2.47694	-2.4651	-2.47694	-2.3969	-2.23493	-1.86433	-1.67665	-0.45413	COLI DESPUES	hembras
21	-2.84731	-2.78062	-2.73337	-2.64508	-2.44185	-1.83885	-1.53712	-0.592397	COLI DESPUES	hembras
22	-2.56395	-2.48891	-2.45341	-2.41912	-2.18926	-1.72597	-1.41059	-0.105361	COLI DESPUES	hembras
23	-2.64508	-2.56395	-2.51331	-2.3969	-2.22562	-1.72597	-1.45672	-0.0345914	COLI DESPUES	hembras
24	-2.51331	-2.55105	-2.53831	-2.44185	-2.23493	-1.8579	-1.62964	-0.207024	COLI DESPUES	hembras
25	-2.28278	-2.20727	-2.20727	-2.16282	-2.03256	-1.72597	-1.59455	-0.369616	COLI DESPUES	hembras
26	-2.33304	-2.21641	-2.20727	-2.14558	-2.12863	-1.72037	-1.56542	-0.240799	COLI DESPUES	hembras
27	-2.53831	-2.4651	-2.40795	-2.21641	-2.07147	-1.61445	-1.35868	-0.398986	COLI DESPUES	hembras
28	-2.76462	-2.74887	-2.7181	-2.59027	-2.36446	-1.7487	-1.58475	-0.0976128	COLI DESPUES	hembras
29	-2.65926	-2.53831	-2.16282	-1.73727	-1.58475	-1.48281	-1.38629	-0.514164	COLI DESPUES	machos
30	-2.44185	-2.29263	-1.97328	-1.67131	-1.48281	-1.41059	-1.34707	-0.471605	COLI DESPUES	machos
31	-2.73337	-2.55105	-2.24432	-1.77786	-1.52786	-1.52786	-1.38629	-0.574476	COLI DESPUES	machos
32	-2.55105	-2.32279	-2.07944	-1.67131	-1.47403	-1.36649	-1.32803	-0.429246	COLI DESPUES	machos
33	-2.04794	-2.04794	-2.06357	-2.00248	-1.89712	-1.56542	-1.42296	-0.313342	CONTROL ANTES	hembras
34	-2.68825	-2.63109	-2.56395	-2.48891	-2.32279	-1.77786	-1.61949	-0.45413	CONTROL ANTES	hembras
35	-2.59027	-2.21641	-2.11196	-2.02495	-1.93794	-1.63476	-1.44817	-0.562119	CONTROL ANTES	hembras
36	-2.27303	-1.9805	-1.92415	-1.87732	-1.80181	-1.51413	-1.31304	-0.58519	CONTROL ANTES	hembras
37	-2.4651	-1.959	-1.85151	-1.78379	-1.73727	-1.46534	-1.3356	-0.567396	CONTROL ANTES	hembras
38	-1.85151	-1.49165	-1.43548	-1.42296	-1.35868	-1.25878	-1.10866	-0.313342	CONTROL ANTES	hembras
39	-2.35388	-2.30259	-2.28278	-2.22562	-2.09557	-1.74297	-1.55117	-0.332679	CONTROL ANTES	hembras
40	-2.23493	-1.8708	-1.77196	-1.72597	-1.6874	-1.38629	-1.24827	-0.546453	CONTROL ANTES	hembras
41	-2.37516	-2.23493	-1.959	-1.66601	-1.49165	-1.41059	-1.32051	-0.889162	CONTROL ANTES	machos
42	-2.64508	-2.4651	-2.14558	-1.7487	-1.57022	-1.44392	-1.3548	-0.421595	CONTROL ANTES	machos
43	-2.63109	-2.44185	-2.10373	-1.72597	-1.47403	-1.31304	-1.29098	-0.382726	CONTROL ANTES	machos
44	-2.64508	-2.44185	-2.08747	-1.6874	-1.46534	-1.40242	-1.32803	-0.426178	CONTROL ANTES	machos
45	-2.22562	-2.25379	-1.96611	-1.63476	-1.46102	-1.4065	-1.31304	-0.378336	CONTROL ANTES	machos
46	-2.68825	-2.37516	-2.12863	-1.72037	-1.51413	-1.4065	-1.35093	-0.338274	CONTROL ANTES	machos
47	-2.64508	-2.45341	-2.20727	-1.70375	-1.46968	-1.43548	-1.33181	-0.515838	CONTROL ANTES	machos
48	-2.43042	-2.30259	-2.04022	-1.69827	-1.45672	-1.2694	-1.22418	-0.494296	CONTROL ANTES	machos
49	-2.52573	-2.35388	-2.11196	-1.6874	-1.40242	-1.28374	-1.20731	-0.314711	CONTROL ANTES	machos
50	-2.3969	-2.26336	-2.09557	-1.7148	-1.50508	-1.37042	-1.30564	-0.346725	CONTROL ANTES	machos
51	-2.8824	-2.79688	-2.7181	-2.64508	-2.44185	-1.84516	-1.65548	-0.57093	CONTROL DESPUES	hembras
52	-2.63109	-2.56395	-2.52573	-2.45341	-2.26336	-1.82016	-1.65548	-0.978166	CONTROL DESPUES	hembras
53	-2.57702	-2.55105	-2.56395	-2.50104	-2.37516	-2.11196	-1.93794	-0.560366	CONTROL DESPUES	hembras
54	-2.55105	-2.55105	-2.52573	-2.45341	-2.27303	-1.73161	-1.57022	-0.466809	CONTROL DESPUES	hembras
55	-2.13707	-2.12026	-2.20727	-2.12026	-2.03256	-1.67665	-1.51413	-0.517515	CONTROL DESPUES	hembras
56	-2.47694	-2.45341	-2.37516	-2.29263	-2.09557	-1.82635	-1.65026	-0.41249	CONTROL DESPUES	hembras
57	-2.84731	-2.79688	-2.73337	-2.63109	-2.3969	-1.72037	-1.50508	-0.317454	CONTROL DESPUES	hembras
58	-2.83022	-2.81341	-2.73337	-2.64508	-2.34341	-1.79577	-1.60944	-0.0640053	CONTROL DESPUES	hembras
59	-2.50104	-2.47694	-2.44185	-2.36446	-2.23493	-1.94491	-1.81401	-0.290352	CONTROL DESPUES	hembras
60	-2.59027	-2.53831	-2.52573	-2.4651	-2.34341	-1.93102	-1.6874	-0.0273712	CONTROL DESPUES	hembras
61	-2.64508	-2.37516	-2.14558	-1.75446	-1.59455	-1.51868	-1.39837	-0.55687	CONTROL DESPUES	machos
62	-2.81341	-2.59027	-2.28278	-1.78976	-1.67131	-1.56542	-1.46102	-0.612489	CONTROL DESPUES	machos
63	-2.78062	-2.55105	-2.18926	-1.73161	-1.58964	-1.47841	-1.37437	-0.424648	CONTROL DESPUES	machos
64	-2.73337	-2.44185	-2.13707	-1.72037	-1.45672	-1.47841	-1.34323	-0.379797	CONTROL DESPUES	machos
65	-2.45341	-2.33304	-2.07944	-1.68201	-1.46534	-1.37833	-1.30195	-0.482886	CONTROL DESPUES	machos
66	-2.73337	-2.48891	-2.18037	-1.72037	-1.46968	-1.41882	-1.32426	-0.398986	CONTROL DESPUES	machos
67	-2.53831	-2.43042	-2.14558	-1.75446	-1.53248	-1.47403	-1.41469	-0.470004	CONTROL DESPUES	machos
68	-2.64508	-2.48891	-2.18926	-1.72597	-1.59455	-1.50058	-1.44817	-0.463624	CONTROL DESPUES	machos
69	-2.81341	-2.56395	-2.24432	-1.79577	-1.56065	-1.50959	-1.41882	-0.638659	CONTROL DESPUES	machos
70	-2.55105	-2.31264	-2.01741	-1.6874	-1.49165	-1.39837	-1.34707	-0.435409	CONTROL DESPUES	machos
71	-2.74887	-2.57702	-2.21641	-1.70926	-1.51413	-1.37833	-1.32426	-0.510826	CONTROL DESPUES	machos
72	-2.27303	-2.28278	-2.27303	-2.22562	-2.10373	-2.00992	-1.93102	-0.553385	LB ANTES	hembras
73	-2.76462	-2.7181	-2.70306	-2.70306	-2.48891	-1.94491	-1.78379	-0.404965	LB ANTES	hembras
74	-2.63109	-2.60369	-2.55105	-2.45341	-2.29263	-1.81401	-1.61445	-0.161343	LB ANTES	hembras
75	-2.84731	-2.64508	-2.52573	-2.40795	-2.25379	-1.6874	-1.58475	-0.565634	LB ANTES	hembras
76	-2.60369	-2.28278	-2.14558	-2.06357	-1.93102	-1.61949	-1.49165	-0.596021	LB ANTES	hembras
77	-2.52573	-2.19823	-2.12863	-2.08747	-1.98777	-1.63476	-1.46968	-0.502527	LB ANTES	hembras
78	-2.64508	-2.51331	-2.41912	-2.31264	-2.15417	-1.6874	-1.52326	-0.544727	LB ANTES	hembras
79	-2.95651	-2.90042	-2.84731	-2.70306	-2.4651	-1.9805	-1.78379	-0.458866	LB ANTES	hembras
80	-2.31264	-1.84516	-1.76609	-1.72037	-1.6399	-1.54646	-1.48722	-0.534435	LB ANTES	hembras
81	-2.60369	-2.6173	-2.56395	-2.50104	-2.33304	-1.83885	-1.64507	-0.116534	LB ANTES	hembras
82	-2.63109	-2.53831	-2.47694	-2.3969	-2.25379	-1.77786	-1.50959	-0.0661398	LB ANTES	hembras
83	-2.73337	-2.48891	-2.41912	-2.34341	-2.25379	-1.82635	-1.6399	-0.683197	LB ANTES	hembras
84	-2.28278	-2.03256	-1.97328	-1.92415	-1.88387	-1.53712	-1.36649	-0.359536	LB ANTES	hembras
85	-2.63109	-2.63109	-2.59027	-2.52573	-2.35388	-1.88387	-1.72037	-0.443167	LB ANTES	hembras
86	-2.7181	-2.18926	-2.09557	-2.01741	-1.91732	-1.63476	-1.48281	-0.581606	LB ANTES	hembras
87	-2.8824	-2.57702	-2.4651	-2.37516	-2.26336	-1.80789	-1.60944	-0.664949	LB ANTES	hembras
88	-2.70306	-2.51331	-2.27303	-1.7487	-1.56065	-1.47403	-1.39837	-0.625489	LB ANTES	machos
89	-2.59027	-2.43042	-2.07147	-1.72037	-1.56065	-1.47403	-1.39433	-0.208255	LB ANTES	machos
90	-2.57702	-2.43042	-2.12026	-1.70926	-1.53248	-1.46534	-1.3356	-0.373966	LB ANTES	machos
91	-2.73337	-2.50104	-2.20727	-1.69827	-1.52786	-1.4397	-1.37437	-0.282363	LB ANTES	machos
92	-2.76462	-2.57702	-2.28278	-1.80789	-1.61445	-1.51868	-1.43548	-0.289016	LB ANTES	machos
93	-2.91877	-2.64508	-2.30259	-1.80789	-1.75446	-1.46534	-1.35093	-0.463624	LB ANTES	machos
94	-2.6173	-2.44185	-2.14558	-1.77196	-1.60944	-1.54646	-1.45243	-0.297059	LB ANTES	machos
95	-2.65926	-2.52573	-2.22562	-1.76026	-1.57988	-1.49611	-1.41469	-0.484508	LB ANTES	machos
96	-2.7181	-2.59027	-2.28278	-1.73161	-1.50058	-1.47403	-1.33941	-0.514164	LB ANTES	machos
97	-2.50104	-2.35388	-2.18037	-1.69827	-1.46102	-1.44392	-1.30195	-0.491023	LB ANTES	machos
98	-2.74887	-2.50104	-2.26336	-1.83258	-1.67131	-1.5559	-1.44392	-0.574476	LB ANTES	machos
99	-2.74887	-2.51331	-2.20727	-1.7487	-1.51868	-1.4397	-1.32426	-0.321584	LB ANTES	machos
100	-2.7181	-2.50104	-2.19823	-1.80181	-1.54178	-1.45672	-1.3356	-0.685179	LB ANTES	machos
101	-2.64508	-2.47694	-2.19823	-1.76026	-1.52326	-1.46102	-1.35093	-0.569161	LB ANTES	machos
102	-2.53831	-2.30259	-2.07944	-1.70926	-1.59949	-1.42712	-1.38629	-0.309246	LB ANTES	machos
103	-2.59027	-2.38597	-2.15417	-1.76609	-1.55117	-1.53248	-1.41469	-0.421595	LB ANTES	machos
104	-2.83022	-2.6173	-2.26336	-1.70926	-1.52786	-1.3903	-1.28374	-0.746548	LB ANTES	machos
105	-2.63109	-2.41912	-2.17156	-1.7487	-1.49165	-1.46968	-1.37042	-0.491023	LB ANTES	machos
106	-2.90042	-2.90042	-2.83022	-2.7181	-2.45341	-1.96611	-1.74297	-1.32051	LB DESPUES	hembras
107	-2.78062	-2.78062	-2.73337	-2.67365	-2.4651	-2.00992	-1.83885	-0.86275	LB DESPUES	hembras
108	-2.84731	-2.79688	-2.78062	-2.67365	-2.3969	-2.04022	-1.8708	-0.655851	LB DESPUES	hembras
109	-2.12026	-2.07147	-2.10373	-2.05572	-1.91732	-1.32803	-1.26231	-0.150823	LB DESPUES	hembras
110	-2.30259	-2.28278	-2.27303	-2.21641	-2.04022	-1.76609	-1.62455	-0.798508	LB DESPUES	hembras
111	-2.6173	-2.57702	-2.53831	-2.48891	-2.31264	-1.9951	-1.82016	-0.865122	LB DESPUES	hembras
112	-2.27303	-2.28278	-2.21641	-2.15417	-2.10373	-1.91054	-1.82635	-0.350977	LB DESPUES	hembras
113	-2.95651	-2.91877	-2.91877	-2.90042	-2.65926	-1.959	-1.80789	-0.253603	LB DESPUES	hembras
114	-2.67365	-2.56395	-2.67365	-2.6173	-2.41912	-2.12863	-2.02495	-0.322964	LB DESPUES	hembras
115	-3.05761	-3.03655	-2.97593	-2.90042	-2.67365	-2.26336	-2.07147	-0.303812	LB DESPUES	hembras
116	-2.99573	-2.99573	-2.93746	-2.83022	-2.60369	-1.91732	-1.76609	-0.443167	LB DESPUES	hembras
117	-2.83022	-2.81341	-2.79688	-2.7181	-2.43042	-1.82016	-1.6399	-0.026344	LB DESPUES	hembras
118	-2.52573	-2.51331	-2.47694	-2.40795	-2.30259	-1.88387	-1.6874	-0.45413	LB DESPUES	hembras
119	-2.51331	-2.48891	-2.4651	-2.40795	-2.26336	-1.76026	-1.56542	-0.417032	LB DESPUES	hembras
120	-2.76462	-2.56395	-2.23493	-1.76026	-1.74297	-1.56542	-1.46534	-0.608806	LB DESPUES	machos
121	-2.68825	-2.43042	-2.17156	-1.7487	-1.5559	-1.54646	-1.41059	-0.574476	LB DESPUES	machos
122	-2.65926	-2.52573	-2.22562	-1.84516	-1.62964	-1.52786	-1.42712	-1.06132	LB DESPUES	machos
123	-2.64508	-2.53831	-2.22562	-1.80789	-1.6399	-1.56542	-1.4065	-0.183923	LB DESPUES	machos
124	-2.67365	-2.55105	-2.25379	-1.77786	-1.60944	-1.46102	-1.37042	-0.156654	LB DESPUES	machos
125	-2.81341	-2.56395	-2.20727	-1.6874	-1.48281	-1.3823	-1.30933	-0.271809	LB DESPUES	machos
126	-2.7181	-2.55105	-2.26336	-1.77786	-1.58964	-1.51413	-1.4065	-0.623621	LB DESPUES	machos
127	-2.57702	-2.44185	-2.09557	-1.68201	-1.51413	-1.47403	-1.4065	-0.482886	LB DESPUES	machos
128	-2.63109	-2.51331	-2.18037	-1.76609	-1.5559	-1.44817	-1.32426	-0.433865	LB DESPUES	machos
129	-2.74887	-2.51331	-2.18037	-1.67665	-1.50959	-1.45243	-1.38629	-0.53273	LB DESPUES	machos
130	-2.59027	-2.3969	-2.07147	-1.64507	-1.45243	-1.44817	-1.39433	-0.465215	LB DESPUES	machos
131	-2.76462	-2.60369	-2.25379	-1.83258	-1.57022	-1.56065	-1.47403	-0.409473	LB DESPUES	machos
132	-2.65926	-2.45341	-2.11196	-1.74297	-1.49611	-1.3903	-1.36649	-0.183923	LB DESPUES	machos
133	-2.56395	-2.41912	-2.15417	-1.77196	-1.57504	-1.50959	-1.4065	-0.41098	LB DESPUES	machos
	SS	Degr. of Freedom	MS	F	p
Intercept	1187.38	1	1187.38	14644.2	0
Treatment	3.91529	5	0.783059	9.65758	9.27664e-08
Sex	16.8346	1	16.8346	207.624	0
TreatxSex	2.13624	5	0.427248	5.26931	0.000208335
Error	9.6488	119	0.0810823
R1	17.436	3	5.812	1041.89	0
R1*"Var9"	0.107353	15	0.00715686	1.28297	0.210032
R1*"Var10"	2.68926	3	0.89642	160.696	0
R1*"Var9"*"Var10"	0.235777	15	0.0157184	2.81776	0.000359819
Error	1.99147	357	0.00557835
		CONTROL DESPUES	CONTROL DESPUES	LB DESPUES	LB DESPUES	COLI DESPUES	COLI DESPUES	CONTROL ANTES	CONTROL ANTES	LB ANTES	LB ANTES	COLI ANTES	COLI ANTES
		hembras	machos	hembras	machos	hembras	machos	hembras	machos	hembras	machos	hembras	machos
CONTROL DESPUES	hembras		5.50671e-14	0.150507	3.25295e-14	0.197251	1.77764e-09	1.35944e-07	6.66134e-16	0.0754108	1.11022e-15	8.60146e-06	7.2038e-08
CONTROL DESPUES	machos	5.50671e-14		0	0.701712	1.42841e-12	0.822979	0.0233919	0.300949	5.24447e-12	0.834397	0.000579986	0.932699
LB DESPUES	hembras	0.150507	0		0	0.00323313	1.91669e-12	2.69716e-11	0	0.000444786	0	3.12743e-09	2.89262e-10
LB DESPUES	machos	3.25295e-14	0.701712	0		7.85927e-13	0.615366	0.0417025	0.144207	2.8586e-12	0.834744	0.00105581	0.742141
COLI DESPUES	hembras	0.197251	1.42841e-12	0.00323313	7.85927e-13		4.27647e-08	4.86894e-06	1.27676e-14	0.611908	1.90958e-14	0.000278503	1.29589e-06
COLI DESPUES	machos	1.77764e-09	0.822979	1.91669e-12	0.615366	4.27647e-08		0.0527623	0.586078	1.35665e-07	0.703225	0.00496699	0.921123
CONTROL ANTES	hembras	1.35944e-07	0.0233919	2.69716e-11	0.0417025	4.86894e-06	0.0527623		0.00172481	1.78182e-05	0.0218964	0.284739	0.100018
CONTROL ANTES	machos	6.66134e-16	0.300949	0	0.144207	1.27676e-14	0.586078	0.00172481		4.26326e-14	0.178223	1.96989e-05	0.545773
LB ANTES	hembras	0.0754108	5.24447e-12	0.000444786	2.8586e-12	0.611908	1.35665e-07	1.78182e-05	4.26326e-14		6.16174e-14	0.000935331	3.59441e-06
LB ANTES	machos	1.11022e-15	0.834397	0	0.834744	1.90958e-14	0.703225	0.0218964	0.178223	6.16174e-14		0.0003319	0.828598
COLI ANTES	hembras	8.60146e-06	0.000579986	3.12743e-09	0.00105581	0.000278503	0.00496699	0.284739	1.96989e-05	0.000935331	0.0003319		0.0150646
COLI ANTES	machos	7.2038e-08	0.932699	2.89262e-10	0.742141	1.29589e-06	0.921123	0.100018	0.545773	3.59441e-06	0.828598	0.0150646

## Sheet: Bact Persistance
0.0338462	MALE	NOT PRIMED
0.176724	FEMALE	NOT PRIMED
0.0818966	MALE	NOT PRIMED
0.0905172	MALE	NOT PRIMED
0.107759	FEMALE	NOT PRIMED
0.125	MALE	NOT PRIMED
0.112069	FEMALE	NOT PRIMED
0.150862	FEMALE	NOT PRIMED
0.123077	FEMALE	NOT PRIMED
0.113846	FEMALE	NOT PRIMED
0.146552	FEMALE	NOT PRIMED
0.0344828	MALE	NOT PRIMED
0.12931	MALE	NOT PRIMED
0.0861538	FEMALE	NOT PRIMED
0.137931	FEMALE	NOT PRIMED
0.0338462	MALE	NOT PRIMED
0.125	MALE	NOT PRIMED
0.202586	FEMALE	NOT PRIMED
0.04	MALE	NOT PRIMED
0.125	FEMALE	NOT PRIMED
0.0338462	MALE	NOT PRIMED
0.0689655	MALE	PRIMING
0.0474138	MALE	PRIMING
0.103448	MALE	PRIMING
0.0603448	MALE	PRIMING
0.159483	MALE	PRIMING
0.0769231	MALE	PRIMING
0.0461538	MALE	PRIMING
0.116379	MALE	PRIMING
0.0615385	MALE	PRIMING
0.0905172	MALE	PRIMING
0.142241	FEMALE	PRIMING
0.211207	FEMALE	PRIMING
0.163793	FEMALE	PRIMING
0.189655	FEMALE	PRIMING
0.116923	FEMALE	PRIMING
0.16	FEMALE	PRIMING
0.107692	FEMALE	PRIMING
0.116923	FEMALE	PRIMING
0.0923077	FEMALE	PRIMING
0.133621	FEMALE	PRIMING
0.0560345	MALE	C
0.0775862	MALE	C
0.0830769	MALE	C
0.0492308	MALE	C
0.112069	MALE	C
0.202586	MALE	C
0.129231	FEMALE	C
0.0892308	FEMALE	C
0.137931	FEMALE	C
0.107692	FEMALE	C
0.12	FEMALE	C
0.107692	FEMALE	C
0.146552	FEMALE	C
0.107692	FEMALE	C
0.181034	FEMALE	C
0.0923077	FEMALE	C
0.169231	MALE	CTime2
0.0732759	MALE	CTime2
0.0775862	MALE	CTime2
0.0984615	MALE	CTime2
0.384615	MALE	CTime2
0.0560345	MALE	CTime2
0.203077	MALE	CTime2
0.169231	FEMALE	CTime2
0.138462	FEMALE	CTime2
0.107692	FEMALE	CTime2
0.142241	FEMALE	CTime2
0.172414	FEMALE	CTime2
0.16	FEMALE	CTime2
0.16	FEMALE	CTime2
0.132308	FEMALE	CTime2
0.307692	FEMALE	CTime2
0.0862069	MALE	NOT PRIMED-CHALLENGE
0.0646552	MALE	NOT PRIMED-CHALLENGE
0.0584615	MALE	NOT PRIMED-CHALLENGE
0.0769231	MALE	NOT PRIMED-CHALLENGE
0.0603448	MALE	NOT PRIMED-CHALLENGE
0.0461538	MALE	NOT PRIMED-CHALLENGE
0.513846	MALE	NOT PRIMED-CHALLENGE
0.04	MALE	NOT PRIMED-CHALLENGE
0.193966	MALE	NOT PRIMED-CHALLENGE
0.0953846	MALE	NOT PRIMED-CHALLENGE
0.168103	FEMALE	NOT PRIMED-CHALLENGE
0.146552	FEMALE	NOT PRIMED-CHALLENGE
0.12069	FEMALE	NOT PRIMED-CHALLENGE
0.0984615	FEMALE	NOT PRIMED-CHALLENGE
0.159483	FEMALE	NOT PRIMED-CHALLENGE
0.163793	FEMALE	NOT PRIMED-CHALLENGE
0.116379	FEMALE	NOT PRIMED-CHALLENGE
0.0818966	FEMALE	NOT PRIMED-CHALLENGE
0.08	FEMALE	NOT PRIMED-CHALLENGE
0.0492308	FEMALE	NOT PRIMED-CHALLENGE
1.16615	MALE	PRIMING-CHALLENGE
0.04	MALE	PRIMING-CHALLENGE
0.0732759	MALE	PRIMING-CHALLENGE
0.12931	MALE	PRIMING-CHALLENGE
0.0603448	MALE	PRIMING-CHALLENGE
0.107692	MALE	PRIMING-CHALLENGE
0.0603448	MALE	PRIMING-CHALLENGE
0.965517	MALE	PRIMING-CHALLENGE
0.0560345	MALE	PRIMING-CHALLENGE
0.310345	MALE	PRIMING-CHALLENGE
0.0646552	MALE	PRIMING-CHALLENGE
0.202586	FEMALE	PRIMING-CHALLENGE
0.146552	FEMALE	PRIMING-CHALLENGE
0.636923	FEMALE	PRIMING-CHALLENGE
0.37931	FEMALE	PRIMING-CHALLENGE
1.24569	FEMALE	PRIMING-CHALLENGE
0.125	FEMALE	PRIMING-CHALLENGE
0.981538	FEMALE	PRIMING-CHALLENGE
0.189655	FEMALE	PRIMING-CHALLENGE
0.181538	FEMALE	PRIMING-CHALLENGE
1.22769	FEMALE	PRIMING-CHALLENGE
			SS	Degr. of Freedom	MS	F	p
		TREAT	0.130343	1	0.130343	3.42959	0.0669303
		SEX	1.40508	5	0.281017	7.39413	5.94952e-06
		TREAT*SEX	0.229448	5	0.0458896	1.20745	0.311047
		Error	3.87655	102	0.0380054
								MALE	MALE	MALE	MALE	MALE	MALE	FEMALE	FEMALE	FEMALE	FEMALE	FEMALE	FEMALE
						Var2	Var3	NOT PRIMED	PRIMING	C	CTime2	NOT PRIMED-CHALLENGE	PRIMING-CHALLENGE	NOT PRIMED	PRIMING	C	CTime2	NOT PRIMED-CHALLENGE	PRIMING-CHALLENGE
					1	MALE	NOT PRIMED		0.905806	0.812131	0.412944	0.561247	0.0190058	0.468333	0.419546	0.57407	0.302716	0.601416	7.86835e-07
					2	MALE	PRIMING	0.905806		0.892435	0.476588	0.64344	0.0258219	0.54553	0.490594	0.657075	0.359535	0.686052	1.30298e-06
					3	MALE	C	0.812131	0.892435		0.613241	0.790382	0.0733321	0.701621	0.643914	0.803056	0.504648	0.829806	3.63203e-05
					4	MALE	CTime2	0.412944	0.476588	0.613241		0.770029	0.191153	0.857426	0.931174	0.756912	0.888526	0.72963	0.000141859
					5	MALE	NOT PRIMED-CHALLENGE	0.561247	0.64344	0.790382	0.770029		0.0769492	0.895798	0.820421	0.984866	0.640421	0.953146	8.83261e-06
					6	MALE	PRIMING-CHALLENGE	0.0190058	0.0258219	0.0733321	0.191153	0.0769492		0.0928737	0.123329	0.0738347	0.211271	0.0676409	0.00335485
					7	FEMALE	NOT PRIMED	0.468333	0.54553	0.701621	0.857426	0.895798	0.0928737		0.919237	0.880462	0.72609	0.848447	9.61421e-06
					8	FEMALE	PRIMING	0.419546	0.490594	0.643914	0.931174	0.820421	0.123329	0.919237		0.80571	0.805413	0.775083	2.1732e-05
					9	FEMALE	C	0.57407	0.657075	0.803056	0.756912	0.984866	0.0738347	0.880462	0.80571		0.627291	0.968262	8.18298e-06
					10	FEMALE	CTime2	0.302716	0.359535	0.504648	0.888526	0.640421	0.211271	0.72609	0.805413	0.627291		0.600141	8.7241e-05
					11	FEMALE	NOT PRIMED-CHALLENGE	0.601416	0.686052	0.829806	0.72963	0.953146	0.0676409	0.848447	0.775083	0.968262	0.600141		6.96738e-06
					12	FEMALE	PRIMING-CHALLENGE	7.86835e-07	1.30298e-06	3.63203e-05	0.000141859	8.83261e-06	0.00335485	9.61421e-06	2.1732e-05	8.18298e-06	8.7241e-05	6.96738e-06
